# Supplementary material for: (E)-N′-(4-Meth­oxy­benzyl­idene)-3-nitro­benzohydrazide
Source: Acta Crystallogr Sect E Struct Rep Online. 2011 Jul 2;67(Pt 8):o1886. doi: 10.1107/S1600536811025554 (PMC3212281; doi:10.1107/S1600536811025554)
Supplement: Supplementary file 2 [file e-67-o1886-Isup2.hkl]

# 
# h,k,l, Fc-squared, Fo-squared, sigma(Fo-squared) and status flag 
# 
data_I
_shelx_title ' 2 in P2(1)/c' 
_shelx_refln_list_code          4 
_shelx_F_calc_maximum      202.06 
_exptl_crystal_F_000       624.00 
_reflns_d_resolution_high  0.7966 
 
loop_ 
 _symmetry_equiv_pos_as_xyz 
 'x, y, z' 
 '-x, y+1/2, -z+1/2' 
 '-x, -y, -z' 
 'x, -y-1/2, z-1/2' 
 
_cell_length_a    13.6668 
_cell_length_b     4.8893 
_cell_length_c    22.5216 
_cell_angle_alpha  90.000 
_cell_angle_beta  104.113 
_cell_angle_gamma  90.000 
 
_shelx_F_squared_multiplier     1.000 
 
loop_ 
 _refln_index_h 
 _refln_index_k 
 _refln_index_l 
 _refln_F_squared_calc 
 _refln_F_squared_meas 
 _refln_F_squared_sigma 
 _refln_observed_status 
   2   0   0       56.41       71.17     10.39 o 
   3   0   0        3.97        1.43      2.41 o 
   4   0   0     2745.05     2754.81    307.67 o 
   5   0   0        0.26       -4.63      2.69 o 
   6   0   0     3648.35     3761.52    420.28 o 
   7   0   0      296.91      280.54     33.39 o 
   8   0   0     1847.15     2120.86    332.07 o 
   9   0   0      156.42      129.75     22.51 o 
  10   0   0      322.02      338.57     57.75 o 
  11   0   0      108.01       94.01     24.79 o 
  12   0   0       11.80        8.60     11.36 o 
  13   0   0        1.52       -4.90     11.41 o 
  14   0   0        0.68      -16.73     11.38 o 
  15   0   0        1.35       -3.21     12.75 o 
  16   0   0       22.52       11.35     16.84 o 
   1   1   0     1829.71     1716.03    155.92 o 
   2   1   0     3470.95     3180.88    250.90 o 
   3   1   0      385.23      367.25     29.60 o 
   4   1   0     6092.39     5913.30    408.45 o 
   5   1   0       12.89       19.52      2.70 o 
   6   1   0      448.63      452.93     37.11 o 
   7   1   0      120.12      114.15     10.84 o 
   8   1   0      102.18      108.60     10.77 o 
   9   1   0        5.38        8.02      5.25 o 
  10   1   0        7.61        8.25      5.59 o 
  11   1   0        7.01       -3.10      7.71 o 
  12   1   0        4.28        2.24      5.91 o 
  13   1   0        8.71        2.42      6.80 o 
  14   1   0        2.79        3.32     12.07 o 
  15   1   0        1.19       -3.47      8.87 o 
  16   1   0        5.49        0.43     15.72 o 
   0   2   0     1270.14     1341.35    150.70 o 
   1   2   0      629.18      588.77     47.58 o 
   2   2   0      139.43      147.12     13.02 o 
   3   2   0      383.95      385.46     30.74 o 
   4   2   0      377.80      426.04     30.77 o 
   5   2   0       33.06       24.85      4.84 o 
   6   2   0     2112.47     2137.73    169.38 o 
   7   2   0      270.15      281.03     28.20 o 
   8   2   0       18.35       10.63      9.03 o 
   9   2   0        0.41        5.56      5.04 o 
  10   2   0       96.42       97.74     13.49 o 
  11   2   0       55.44       59.62     10.49 o 
  12   2   0       51.54       57.41     13.74 o 
  13   2   0       42.86       21.44     11.04 o 
  14   2   0        0.03        5.61     11.15 o 
  15   2   0        5.74       -0.75     14.47 o 
   1   3   0      183.30      176.23     16.68 o 
   2   3   0      102.93       98.51     12.58 o 
   3   3   0        3.42        2.56      3.48 o 
   4   3   0        2.54       -2.31      4.10 o 
   5   3   0      216.17      229.43     21.14 o 
   6   3   0       32.22       30.94      8.01 o 
   7   3   0       42.59       45.15     11.01 o 
   8   3   0       13.21        6.55      6.01 o 
   9   3   0       94.55      109.47     15.14 o 
  10   3   0        0.95       11.01      9.87 o 
  11   3   0        4.07       20.58     10.27 o 
  12   3   0       12.24       25.78     16.48 o 
  13   3   0        0.61       10.27     11.14 o 
  14   3   0        7.40      -16.06     19.81 o 
   0   4   0       28.87       38.38     10.90 o 
   1   4   0       52.12       51.55     13.38 o 
   2   4   0       43.58       34.18      8.48 o 
   3   4   0       79.64       87.75     23.59 o 
   4   4   0       39.63       32.71      9.10 o 
   5   4   0       54.48       70.69     12.45 o 
   6   4   0        0.30        0.89      6.87 o 
   7   4   0      105.37       64.47     15.66 o 
   8   4   0       74.33       87.33     19.34 o 
   9   4   0       71.13       96.54     20.25 o 
  10   4   0       29.86       24.50     13.39 o 
  11   4   0       20.64       17.69     13.16 o 
  12   4   0        3.17       10.99     13.13 o 
   1   5   0       15.65       12.07      9.10 o 
   2   5   0       31.72       25.23     16.91 o 
   3   5   0       85.88      121.59     33.30 o 
   4   5   0       58.22       50.99     15.31 o 
   5   5   0       57.38       62.04     19.00 o 
   6   5   0       61.77       48.07     15.72 o 
   7   5   0        2.68       14.76     12.28 o 
   8   5   0       22.12       10.81     22.69 o 
   9   5   0        0.17       12.64     13.41 o 
   3   6   0        2.32       -4.13     14.44 o 
 -16   1   1        0.46        2.31     14.72 o 
 -15   1   1        0.02        9.28      9.26 o 
 -14   1   1        6.78        4.60      8.32 o 
 -13   1   1       32.43       46.86      9.99 o 
 -12   1   1       62.58       60.40     12.12 o 
 -11   1   1      104.44      119.06     29.24 o 
 -10   1   1      275.25      293.37     67.80 o 
  -9   1   1      148.30      142.32     15.09 o 
  -8   1   1      213.79      212.69     23.97 o 
  -7   1   1      153.14      169.31     12.89 o 
  -6   1   1      384.69      402.64     28.53 o 
  -5   1   1      999.34      928.27     64.56 o 
  -4   1   1     3403.52     3218.90    222.73 o 
  -3   1   1     4632.20     4326.23    298.61 o 
  -2   1   1    29191.04    23624.47   1626.47 o 
  -1   1   1     5926.13     5280.12    415.32 o 
   0   1   1       47.01       92.64      8.13 o 
   1   1   1        6.22        5.13      2.30 o 
   2   1   1     3141.01     2978.23    270.04 o 
   3   1   1     1641.03     1584.44    124.84 o 
   4   1   1     1890.02     1885.30    149.93 o 
   5   1   1        0.11       15.38     10.83 o 
   6   1   1     2142.88     2305.06    182.62 o 
   7   1   1      132.42      111.40     14.58 o 
   8   1   1       44.90       37.79      6.30 o 
   9   1   1       10.13       10.41      5.26 o 
  10   1   1        4.53       -2.22      4.91 o 
  11   1   1        0.98       -7.08      5.13 o 
  12   1   1        1.20        4.38      6.39 o 
  13   1   1        6.87        1.63      7.97 o 
  14   1   1       26.79       31.23     10.97 o 
  15   1   1        1.44       -6.53      8.39 o 
  16   1   1       26.44       41.16     13.92 o 
 -15   2   1        8.22        1.75     11.13 o 
 -14   2   1        0.74        2.47      9.85 o 
 -13   2   1        1.25        6.35      9.28 o 
 -12   2   1        0.28       -4.47      7.62 o 
 -11   2   1        1.91        0.80      5.47 o 
 -10   2   1        8.63        6.15      5.44 o 
  -9   2   1       17.05       11.54      5.56 o 
  -8   2   1        5.63        7.90      4.82 o 
  -7   2   1        5.65        9.56      3.51 o 
  -6   2   1       20.93       27.01      3.85 o 
  -5   2   1     4097.95     4156.44    287.73 o 
  -4   2   1      956.45     1004.08     70.15 o 
  -3   2   1      412.32      406.87     29.25 o 
  -2   2   1      555.44      511.88     41.57 o 
  -1   2   1      692.68      590.35     47.90 o 
   0   2   1       75.65       77.49      8.13 o 
   1   2   1      754.97      672.87     53.95 o 
   2   2   1       77.69      117.83     16.11 o 
   3   2   1     1122.90     1133.54     79.48 o 
   4   2   1      468.08      523.78     37.40 o 
   5   2   1      103.22      109.41     10.75 o 
   6   2   1      820.17      826.28     67.16 o 
   7   2   1       15.10       14.66      6.08 o 
   8   2   1       22.81       23.62      6.38 o 
   9   2   1        4.59        7.62      8.47 o 
  10   2   1        4.04       -1.69      5.31 o 
  11   2   1        7.27        2.52      5.61 o 
  12   2   1       30.94       26.44     14.55 o 
  13   2   1        2.11        1.52      7.15 o 
  14   2   1        4.50       -6.11     13.30 o 
  15   2   1        2.46        4.48     15.29 o 
 -14   3   1        0.18       18.20     29.14 o 
 -13   3   1       16.59       -0.56     10.71 o 
 -12   3   1        0.02       -6.03     10.82 o 
 -11   3   1       46.32       18.58     12.04 o 
 -10   3   1      146.33      144.99     73.43 o 
  -9   3   1      143.36      142.51     75.35 o 
  -8   3   1       18.02        4.41      8.28 o 
  -7   3   1        2.81       11.44      6.38 o 
  -6   3   1        2.22        2.12      5.39 o 
  -5   3   1       52.34       69.00      8.86 o 
  -4   3   1       77.47       71.29      8.30 o 
  -3   3   1       59.73       60.36      6.85 o 
  -2   3   1       84.27       99.04     14.11 o 
  -1   3   1      149.20      159.11     17.73 o 
   0   3   1      557.17      545.43     44.86 o 
   1   3   1       36.88       47.70      7.17 o 
   2   3   1      166.42      188.61     20.97 o 
   3   3   1       54.36       76.77     10.30 o 
   4   3   1       32.29       33.24      6.09 o 
   5   3   1        2.38        3.99      4.94 o 
   6   3   1       37.47       41.32      8.82 o 
   7   3   1       41.13       38.81     19.41 o 
   8   3   1        0.85       -0.27      5.85 o 
   9   3   1        3.17       -1.71      6.22 o 
  10   3   1       26.02       10.84      8.04 o 
  11   3   1        0.59       -1.02      9.55 o 
  12   3   1        4.62       -7.58      9.45 o 
  13   3   1       12.66       -4.02     10.42 o 
  14   3   1        0.09        8.99     23.60 o 
 -12   4   1        7.44        2.44     12.12 o 
 -11   4   1        1.74        7.63     12.42 o 
 -10   4   1        0.16       17.83     17.83 o 
  -9   4   1       14.54       39.52     14.14 o 
  -8   4   1       30.50       41.15     13.67 o 
  -7   4   1        6.40      -12.75      8.54 o 
  -6   4   1        1.76        4.86     14.05 o 
  -5   4   1        1.51        3.18      8.89 o 
  -4   4   1        6.52        1.77      7.19 o 
  -3   4   1        1.51        4.12      5.16 o 
  -2   4   1        0.00       -1.65      6.38 o 
  -1   4   1      250.36      232.61     25.32 o 
   0   4   1        0.54       -3.73      4.73 o 
   1   4   1       77.34       54.85     10.38 o 
   2   4   1       22.96       19.28      9.53 o 
   3   4   1        8.55       11.26      8.07 o 
   4   4   1        0.13       -4.42      6.04 o 
   5   4   1       39.73       23.53     10.37 o 
   6   4   1        6.06       -1.29      6.89 o 
   7   4   1       24.23       14.28     24.36 o 
   8   4   1      139.35      127.95     22.83 o 
   9   4   1        1.53        6.59     10.76 o 
  10   4   1        0.12       27.56     13.94 o 
  11   4   1        7.18        4.02     11.54 o 
  12   4   1        1.26       -1.58     12.60 o 
  -9   5   1        3.62        1.75     13.23 o 
  -8   5   1        2.82       -5.35     19.47 o 
  -7   5   1        8.42       20.98     13.70 o 
  -6   5   1       14.37       24.26     13.15 o 
  -5   5   1       15.83       26.78     12.76 o 
  -4   5   1        0.79        5.96     10.12 o 
  -3   5   1        5.86       69.20     24.64 o 
  -2   5   1       24.15       28.05     12.96 o 
  -1   5   1        3.37        1.82      6.97 o 
   0   5   1       64.96       50.29     13.81 o 
   1   5   1        1.63       -7.13      8.45 o 
   2   5   1        0.72        4.13      9.59 o 
   3   5   1       42.76       67.91     16.08 o 
   4   5   1       40.11       39.84     14.14 o 
   5   5   1       52.54       53.78     17.63 o 
   6   5   1        0.07       -7.23     11.25 o 
   7   5   1       56.72       68.18     23.59 o 
   8   5   1       16.13       26.45     14.10 o 
   9   5   1       71.86      115.85     24.68 o 
  -3   6   1       16.40       13.19     13.93 o 
   1   6   1        1.00      -12.67     17.97 o 
 -16   0   2       11.88        1.88     14.44 o 
 -15   0   2        9.10        4.66     12.87 o 
 -14   0   2        3.00       16.89     13.23 o 
 -13   0   2        2.58        3.02     11.65 o 
 -12   0   2       22.68       28.41      9.61 o 
 -11   0   2      103.76       99.80     31.41 o 
 -10   0   2      258.70      363.52     60.29 o 
  -9   0   2      768.17      781.42    124.46 o 
  -8   0   2        4.05       12.89      6.28 o 
  -7   0   2     3546.03     3781.45    422.55 o 
  -6   0   2      547.53      516.81     59.10 o 
  -5   0   2    11472.25    10773.06    948.16 o 
  -4   0   2    14028.12    12804.34   1123.72 o 
  -3   0   2    40829.41    28853.12   3211.80 o 
  -2   0   2       30.93       33.00      3.53 o 
  -1   0   2     2058.64     1910.42    204.39 o 
   1   0   2     2054.78     1854.76    288.51 o 
   2   0   2     1095.24     1148.13    128.43 o 
   3   0   2      259.91      268.23     30.94 o 
   4   0   2        1.03        1.48      5.58 o 
   5   0   2      245.85      229.20     27.09 o 
   6   0   2      588.99      594.10     67.87 o 
   7   0   2       62.35       58.00     10.04 o 
   8   0   2       48.09       64.02     23.96 o 
   9   0   2        0.01        2.30      7.55 o 
  10   0   2        7.88       18.13     10.97 o 
  11   0   2       49.35       88.28     22.29 o 
  12   0   2        1.33       -9.47     10.81 o 
  13   0   2       10.07       14.26     13.63 o 
  14   0   2       19.46       52.09     20.22 o 
  15   0   2        4.02        3.51     13.64 o 
  16   0   2       14.34       20.14     17.29 o 
 -16   1   2        9.67      -12.68     14.28 o 
 -15   1   2       10.07        3.82     12.11 o 
 -14   1   2        1.80        4.19      7.50 o 
 -13   1   2        0.34        5.47      6.59 o 
 -12   1   2       10.72        0.87      5.93 o 
 -11   1   2       68.42       65.53     10.20 o 
 -10   1   2       25.73       27.59      7.25 o 
  -9   1   2        1.29        4.31      3.87 o 
  -8   1   2       12.77       11.29      3.37 o 
  -7   1   2     1395.17     1525.13    106.26 o 
  -6   1   2      367.58      351.21     25.12 o 
  -5   1   2        0.86        2.05      1.87 o 
  -4   1   2       14.63       19.44      2.88 o 
  -3   1   2    29727.66    24423.97   1871.22 o 
  -2   1   2        7.52        6.20      1.80 o 
  -1   1   2       26.30       22.81      2.70 o 
   0   1   2        1.05        4.45      2.48 o 
   1   1   2     8495.40     7361.21    579.50 o 
   2   1   2      290.61      259.07     24.37 o 
   3   1   2        0.22       -5.22      2.61 o 
   4   1   2      393.31      398.48     37.44 o 
   5   1   2      603.31      707.84     56.91 o 
   6   1   2       66.19       61.30      6.72 o 
   7   1   2       91.19       88.55      9.02 o 
   8   1   2        0.28       -2.31      5.75 o 
   9   1   2       30.08       33.96      7.22 o 
  10   1   2       14.98       13.67      6.03 o 
  11   1   2       16.34       22.04     11.18 o 
  12   1   2        5.52        9.02      8.02 o 
  13   1   2       38.51       53.18     13.14 o 
  14   1   2        9.06        2.57      9.08 o 
  15   1   2        0.11       10.25     11.97 o 
  16   1   2       28.72       25.09     12.99 o 
 -15   2   2       55.29       43.28     14.41 o 
 -14   2   2        0.32        3.47     14.46 o 
 -13   2   2        0.04       -2.91      8.60 o 
 -12   2   2        0.32        7.25      8.40 o 
 -11   2   2       17.53       14.20      6.54 o 
 -10   2   2       26.30       33.05      7.63 o 
  -9   2   2       72.98       72.12     10.81 o 
  -8   2   2      136.72      141.23     13.62 o 
  -7   2   2      181.52      190.42     14.59 o 
  -6   2   2        3.60        7.37      2.71 o 
  -5   2   2       13.77       10.23      2.81 o 
  -4   2   2      980.38      933.02     73.27 o 
  -3   2   2      964.13      950.63     66.88 o 
  -2   2   2      144.57      148.51     11.77 o 
  -1   2   2     1343.09     1350.71    123.51 o 
   0   2   2      763.24      772.14     62.09 o 
   1   2   2     2203.62     2170.98    171.94 o 
   2   2   2     1587.77     1509.11    137.90 o 
   3   2   2      908.35      929.95     64.69 o 
   4   2   2      116.62      137.74     12.48 o 
   5   2   2       45.01       67.27      7.64 o 
   6   2   2      693.27      715.56     66.62 o 
   7   2   2        0.02       -2.92      4.16 o 
   8   2   2        8.84        8.33      5.40 o 
   9   2   2        0.47        3.38      5.13 o 
  10   2   2       73.13       51.01     11.09 o 
  11   2   2        1.70        5.12      5.96 o 
  12   2   2       14.86       20.79      8.75 o 
  13   2   2       26.02       35.69     10.10 o 
  14   2   2        9.74        4.25     14.88 o 
  15   2   2        6.15       -5.94     15.11 o 
 -14   3   2        2.76        7.82     24.05 o 
 -13   3   2        7.28       12.75     11.82 o 
 -12   3   2       12.64        7.61     10.35 o 
 -11   3   2       73.85       47.69     13.44 o 
 -10   3   2       34.40       43.65     13.04 o 
  -9   3   2      295.65      315.39     76.89 o 
  -8   3   2       25.65       26.99     10.52 o 
  -7   3   2      221.48      235.34     25.44 o 
  -6   3   2        5.38        1.76      4.20 o 
  -5   3   2       20.99       23.39      5.50 o 
  -4   3   2      271.32      304.83     22.22 o 
  -3   3   2       41.56       50.98      6.29 o 
  -2   3   2      111.58      129.10     18.18 o 
  -1   3   2      306.48      345.51     34.36 o 
   0   3   2      622.03      596.90     48.47 o 
   1   3   2      963.12     1059.31     85.08 o 
   2   3   2        1.73       -6.92      4.75 o 
   3   3   2      236.30      273.36     28.34 o 
   4   3   2       10.41       12.53      4.74 o 
   5   3   2        1.60        1.49      4.95 o 
   6   3   2      225.62      228.82     24.69 o 
   7   3   2       61.54       94.32     13.41 o 
   8   3   2        0.17        3.43      6.25 o 
   9   3   2       37.20       19.13     10.64 o 
  10   3   2       27.79       18.17      8.33 o 
  11   3   2       20.41       31.11      9.27 o 
  12   3   2        9.56        9.82     10.86 o 
  13   3   2        0.31        9.45     11.41 o 
  14   3   2        1.24       17.04     13.23 o 
 -12   4   2       88.73       90.13     21.62 o 
 -11   4   2        5.82       -3.29     15.88 o 
 -10   4   2       33.77       36.11     14.28 o 
  -9   4   2       57.96       75.85     18.04 o 
  -8   4   2       10.23       19.42     11.89 o 
  -7   4   2       32.04       10.78     13.20 o 
  -6   4   2        0.83        0.84      8.66 o 
  -5   4   2       70.59       97.66     19.01 o 
  -4   4   2       77.40       65.67     14.57 o 
  -3   4   2        7.75        5.36      5.34 o 
  -2   4   2       20.65       37.55     10.07 o 
  -1   4   2       78.43      101.21     14.15 o 
   0   4   2       84.78       76.60     11.80 o 
   1   4   2        1.67        0.47      5.26 o 
   2   4   2      123.67       92.68     23.68 o 
   3   4   2       25.84       22.84     14.74 o 
   4   4   2       64.56       62.51     12.00 o 
   5   4   2      142.60      143.01     49.55 o 
   6   4   2      128.70      155.96     19.80 o 
   7   4   2      114.12      140.64     20.23 o 
   8   4   2      103.05      108.83     21.12 o 
   9   4   2        1.27        1.94     10.53 o 
  10   4   2       11.11        2.20     12.16 o 
  11   4   2        0.14        9.55     12.99 o 
  12   4   2        1.40       13.15     16.47 o 
  -9   5   2       11.68       13.06     13.61 o 
  -8   5   2       27.08       63.39     36.10 o 
  -7   5   2        0.06       -2.41     16.18 o 
  -6   5   2       65.93       68.84     32.56 o 
  -5   5   2       59.58       54.66     16.21 o 
  -4   5   2        0.51        1.42     16.03 o 
  -3   5   2        0.42       15.00     11.35 o 
  -2   5   2        3.14        4.02      8.79 o 
  -1   5   2      185.92      177.65     22.99 o 
   0   5   2        4.11        8.37     12.41 o 
   1   5   2      152.14      149.71     34.56 o 
   2   5   2      108.77      137.40     33.88 o 
   3   5   2       81.75       90.89     15.71 o 
   4   5   2        4.05        0.61     10.57 o 
   5   5   2        1.97       17.80     12.39 o 
   6   5   2        1.10        6.36     11.67 o 
   7   5   2        1.07        7.11     12.24 o 
   8   5   2        0.72       11.28     13.02 o 
   9   5   2        0.00        3.60     29.27 o 
  -3   6   2        6.80       13.08     22.75 o 
  -1   6   2        8.32       -7.18     17.38 o 
   0   6   2        7.00       18.56     19.80 o 
   1   6   2        5.49      -11.34     18.63 o 
 -16   1   3        6.87        3.70     14.65 o 
 -15   1   3        0.21       -0.92     11.79 o 
 -14   1   3        0.20       -3.09      8.35 o 
 -13   1   3        5.26        0.73     10.30 o 
 -12   1   3      151.65      147.93     17.80 o 
 -11   1   3        1.67        2.62      5.61 o 
 -10   1   3       83.16       90.53     10.15 o 
  -9   1   3       36.30       39.90      5.33 o 
  -8   1   3     1040.02     1066.18     74.93 o 
  -7   1   3      513.57      507.73     36.32 o 
  -6   1   3      462.38      458.57     32.49 o 
  -5   1   3      860.08      810.96     56.88 o 
  -4   1   3    10463.77     9657.55    665.47 o 
  -3   1   3     3158.66     3059.13    211.51 o 
  -2   1   3      453.45      429.55     33.40 o 
  -1   1   3      169.87      185.60     13.34 o 
   0   1   3       12.90        4.90      2.26 o 
   1   1   3       96.82      107.51      9.27 o 
   2   1   3     5262.84     4855.31    439.71 o 
   3   1   3      730.37      634.68     58.60 o 
   4   1   3      203.36      211.23     20.62 o 
   5   1   3       28.53       30.61      5.56 o 
   6   1   3      490.66      492.36     40.35 o 
   7   1   3       86.36      100.14     12.15 o 
   8   1   3        0.00       -2.97      4.03 o 
   9   1   3       23.09       24.11      6.65 o 
  10   1   3       68.38       85.99     12.30 o 
  11   1   3        5.44       12.84      6.94 o 
  12   1   3       14.10       10.54     10.38 o 
  13   1   3       15.19        6.82      9.31 o 
  14   1   3        2.76        9.13     10.06 o 
  15   1   3       32.37       -1.10     17.08 o 
 -16   2   3        0.79        8.40     11.49 o 
 -15   2   3        3.31       -4.72      9.81 o 
 -14   2   3        0.19       12.35      9.80 o 
 -13   2   3        0.01       -6.70      8.36 o 
 -12   2   3        7.63       14.92     12.06 o 
 -11   2   3       16.03       16.95      8.98 o 
 -10   2   3        7.28        1.82      4.96 o 
  -9   2   3      105.23      125.69     15.24 o 
  -8   2   3      498.36      509.83     48.02 o 
  -7   2   3      445.35      492.27     38.78 o 
  -6   2   3      466.98      442.22     31.99 o 
  -5   2   3     2253.68     2270.16    157.69 o 
  -4   2   3      119.28      132.91     11.37 o 
  -3   2   3      206.41      221.13     16.38 o 
  -2   2   3      235.97      270.64     19.62 o 
  -1   2   3       11.68       15.48      4.17 o 
   0   2   3      296.46      290.44     24.21 o 
   1   2   3      135.93      142.63     13.60 o 
   2   2   3      111.95      126.51     11.79 o 
   3   2   3     1230.61     1392.84    110.93 o 
   4   2   3      280.54      279.91     25.77 o 
   5   2   3        4.91        5.94      4.35 o 
   6   2   3        0.31        2.73      5.77 o 
   7   2   3      123.49      126.02     15.00 o 
   8   2   3        0.98        0.13      4.61 o 
   9   2   3       16.95       11.73      6.32 o 
  10   2   3       13.05        4.80      5.86 o 
  11   2   3       26.37       31.98     11.23 o 
  12   2   3        2.93       13.27      7.53 o 
  13   2   3        9.18       11.39      7.98 o 
  14   2   3        2.93       11.76     14.71 o 
  15   2   3        0.04      -15.40      9.62 o 
 -14   3   3        4.34        9.91     12.31 o 
 -13   3   3        4.17        4.49     11.00 o 
 -12   3   3        0.76       12.36     10.30 o 
 -11   3   3        2.00        3.41     14.36 o 
 -10   3   3       23.92       31.06     11.91 o 
  -9   3   3        7.11       18.18      9.95 o 
  -8   3   3      271.31      261.46     35.77 o 
  -7   3   3      176.30      222.64     77.13 o 
  -6   3   3        8.99        1.65      4.18 o 
  -5   3   3       41.13       53.63      9.52 o 
  -4   3   3      515.92      515.23     36.88 o 
  -3   3   3      101.90      102.73      9.73 o 
  -2   3   3       21.75       15.47      4.07 o 
  -1   3   3       45.20       59.41      8.08 o 
   0   3   3      284.21      268.86     23.48 o 
   1   3   3      265.21      299.84     30.49 o 
   2   3   3      204.42      201.47     18.38 o 
   3   3   3      296.11      296.45     25.18 o 
   4   3   3      138.54      126.77     15.40 o 
   5   3   3       30.98       39.84     13.75 o 
   6   3   3        0.02        0.52      5.37 o 
   7   3   3       56.09       60.21     10.99 o 
   8   3   3        9.69       22.25      8.18 o 
   9   3   3       91.33       75.64     12.68 o 
  10   3   3        3.23        3.27      7.28 o 
  11   3   3       29.80       18.81      8.61 o 
  12   3   3        1.95        2.96      7.69 o 
  13   3   3        0.64       -6.30     17.47 o 
 -12   4   3       28.73       19.22     16.85 o 
 -11   4   3       11.11       23.07     14.15 o 
 -10   4   3        9.79        4.03     16.11 o 
  -9   4   3        9.79       24.64     12.74 o 
  -8   4   3       37.43       57.66     16.33 o 
  -7   4   3        3.02      -11.79      9.46 o 
  -6   4   3        5.41       11.23      9.22 o 
  -5   4   3       99.21      110.26     24.79 o 
  -4   4   3      238.34      316.12     33.25 o 
  -3   4   3       18.33       21.41      7.96 o 
  -2   4   3        7.14       19.85      5.38 o 
  -1   4   3       27.94       33.59      7.33 o 
   0   4   3       84.44      105.49     14.55 o 
   1   4   3       21.95       18.66      7.83 o 
   2   4   3        0.25        5.52      6.08 o 
   3   4   3       62.54       62.92     11.78 o 
   4   4   3       13.47       13.54      7.98 o 
   5   4   3      195.83      220.03     35.98 o 
   6   4   3       51.27       73.97     13.35 o 
   7   4   3       10.34       26.64      9.30 o 
   8   4   3        0.04       -0.64      7.52 o 
   9   4   3        7.81        9.61     11.18 o 
  10   4   3        0.07        2.54     10.97 o 
  11   4   3        1.09        1.60     12.11 o 
  12   4   3        0.24       -0.70     19.84 o 
  -9   5   3        0.07        2.53     13.47 o 
  -8   5   3       12.39       14.34     21.47 o 
  -7   5   3        3.17       21.59     13.19 o 
  -6   5   3        0.07      -11.26      9.76 o 
  -5   5   3        0.02       -5.09     16.83 o 
  -4   5   3        4.05        5.32     14.53 o 
  -3   5   3       49.34       17.37     17.03 o 
  -2   5   3       23.37       36.36     10.88 o 
  -1   5   3       65.18       59.18     12.84 o 
   0   5   3       37.43       20.98     17.74 o 
   1   5   3      159.95      202.09     42.53 o 
   2   5   3      185.29      186.47     37.83 o 
   3   5   3        5.94        5.11     10.09 o 
   4   5   3      152.81      154.96     30.65 o 
   5   5   3       37.09       39.19     11.42 o 
   6   5   3       62.30       73.62     17.95 o 
   7   5   3        7.79       20.10     13.53 o 
   8   5   3       16.45       43.13     16.57 o 
   9   5   3        8.69        4.89     14.28 o 
  -3   6   3        2.69       62.88     30.67 o 
  -2   6   3        0.17       -7.03     19.08 o 
  -1   6   3        0.55        0.35     17.48 o 
   0   6   3       39.35       -4.02     13.05 o 
   1   6   3       18.39       36.47     23.77 o 
   2   6   3       21.05       48.15     24.96 o 
 -15   0   4        1.38       -9.24     11.89 o 
 -14   0   4       11.23        3.01     11.58 o 
 -13   0   4       45.38       42.14     28.15 o 
 -12   0   4       84.13       67.86     26.30 o 
 -11   0   4        3.94       -1.19      6.21 o 
 -10   0   4     2455.53     2822.44    316.81 o 
  -9   0   4     1155.46     1175.66    133.28 o 
  -8   0   4       32.63       21.66      7.20 o 
  -7   0   4       61.73       75.74     10.68 o 
  -6   0   4     1273.01     1328.69    117.92 o 
  -5   0   4     1210.69     1236.13    109.85 o 
  -4   0   4     1739.43     1466.84    129.41 o 
  -3   0   4     1471.01     1382.75    121.65 o 
  -2   0   4    13218.62    11381.87    999.10 o 
  -1   0   4      516.87      459.42     40.98 o 
   0   0   4     5250.92     4691.26    411.09 o 
   1   0   4     7644.24     6646.91    584.01 o 
   2   0   4     1348.47     1260.31    197.00 o 
   3   0   4        1.87        5.69      3.08 o 
   4   0   4       26.31       29.08      5.88 o 
   5   0   4      284.72      303.14     34.68 o 
   6   0   4      194.04      167.57     21.06 o 
   7   0   4      195.93      129.91     25.13 o 
   8   0   4      211.89      208.55     63.42 o 
   9   0   4       55.83       69.59     17.99 o 
  10   0   4        9.85       43.51     14.94 o 
  11   0   4       11.44       -2.83     11.26 o 
  12   0   4      163.20      251.69     47.18 o 
  13   0   4      626.84      738.37    121.43 o 
  14   0   4      105.41      152.71     34.80 o 
  15   0   4        7.32        2.71     15.39 o 
 -16   1   4        0.09        7.57     14.73 o 
 -15   1   4        0.08       -5.30     11.18 o 
 -14   1   4       26.29        5.81     13.60 o 
 -13   1   4        1.14       12.80      8.28 o 
 -12   1   4        2.90        3.66      5.31 o 
 -11   1   4       16.93       11.19      5.26 o 
 -10   1   4       34.75       39.47      6.93 o 
  -9   1   4       28.25       28.50      4.71 o 
  -8   1   4      421.63      377.88     27.49 o 
  -7   1   4      294.29      298.14     22.00 o 
  -6   1   4     2777.80     2695.74    187.12 o 
  -5   1   4       51.04       61.67      6.36 o 
  -4   1   4      491.83      491.37     33.57 o 
  -3   1   4      112.80      147.18     10.93 o 
  -2   1   4      101.48      110.02      8.35 o 
  -1   1   4      296.55      290.39     20.47 o 
   0   1   4      444.93      432.67     30.39 o 
   1   1   4       38.34       36.12      3.66 o 
   2   1   4      699.94      624.70     57.79 o 
   3   1   4       11.12        8.22      5.31 o 
   4   1   4       68.36       69.29      8.68 o 
   5   1   4       17.72       20.42      7.88 o 
   6   1   4        5.26        2.44      4.72 o 
   7   1   4        4.02        7.86      4.76 o 
   8   1   4       10.89       14.95      5.58 o 
   9   1   4       59.53       52.11      9.11 o 
  10   1   4        6.31       15.77      7.00 o 
  11   1   4       11.96       -0.31      7.32 o 
  12   1   4       19.63       21.96      9.90 o 
  13   1   4        0.56        4.76      8.86 o 
  14   1   4        8.71       13.40     10.81 o 
  15   1   4        0.80      -18.61      9.31 o 
 -16   2   4        5.40       31.60     14.15 o 
 -15   2   4       23.30       13.43     11.50 o 
 -14   2   4       85.29       31.40     25.09 o 
 -13   2   4        0.88        3.78      8.77 o 
 -12   2   4        0.69       -5.10      7.39 o 
 -11   2   4       11.50       14.28     12.89 o 
 -10   2   4        7.26       -3.99     12.51 o 
  -9   2   4       86.70       71.34     18.50 o 
  -8   2   4      262.63      247.16     18.90 o 
  -7   2   4      236.32      249.46     18.81 o 
  -6   2   4     4957.01     4907.15    339.73 o 
  -5   2   4      227.23      215.83     18.28 o 
  -4   2   4        3.65        8.58      2.80 o 
  -3   2   4      663.48      666.00     46.93 o 
  -2   2   4      106.10      102.47      8.69 o 
  -1   2   4      172.25      209.91     17.96 o 
   0   2   4      394.53      339.11     39.93 o 
   1   2   4      101.75      109.08     10.52 o 
   2   2   4     2323.43     2349.01    185.98 o 
   3   2   4      114.49       95.40      9.23 o 
   4   2   4       53.53       51.33      6.05 o 
   5   2   4      110.45      120.19     13.98 o 
   6   2   4      300.04      288.19     28.78 o 
   7   2   4       39.03       47.63      8.64 o 
   8   2   4        0.67        4.53      5.36 o 
   9   2   4      101.47       93.54     13.66 o 
  10   2   4       37.07       25.29      8.40 o 
  11   2   4        1.16        9.50      6.74 o 
  12   2   4       85.92       74.93     20.51 o 
  13   2   4        0.06        2.21     13.77 o 
  14   2   4        2.74       -2.58     23.69 o 
 -14   3   4       11.52       23.34     12.80 o 
 -13   3   4        0.39       10.09     11.02 o 
 -12   3   4       16.04       17.11     11.73 o 
 -11   3   4        9.52        8.22      9.70 o 
 -10   3   4      137.58      110.91     20.79 o 
  -9   3   4        0.30       11.70      9.70 o 
  -8   3   4       19.19        2.11     11.45 o 
  -7   3   4        7.43       18.87      9.35 o 
  -6   3   4       21.78       20.08      6.37 o 
  -5   3   4        1.99        3.22      3.36 o 
  -4   3   4      359.10      390.69     28.08 o 
  -3   3   4      120.87      115.87     11.39 o 
  -2   3   4      763.64      783.24     55.72 o 
  -1   3   4       77.73       96.91     12.90 o 
   0   3   4      194.09      172.22     23.36 o 
   1   3   4       36.68       47.00      7.17 o 
   2   3   4      116.47      111.05     11.36 o 
   3   3   4       13.70       13.96      5.43 o 
   4   3   4       19.41       14.75      5.94 o 
   5   3   4      143.11      176.49     20.22 o 
   6   3   4        3.87        6.90      6.00 o 
   7   3   4       47.79       51.62     22.20 o 
   8   3   4       45.15       29.50      8.53 o 
   9   3   4        6.20        6.07      6.65 o 
  10   3   4        0.95       11.80      7.92 o 
  11   3   4        6.86       11.08     11.15 o 
  12   3   4        0.03        3.81      8.20 o 
  13   3   4        0.55       22.85     13.81 o 
 -12   4   4      119.76      110.71     46.52 o 
 -11   4   4       18.36       22.18     13.19 o 
 -10   4   4       19.17       16.86     12.31 o 
  -9   4   4        2.55       -3.55     10.34 o 
  -8   4   4       10.71       18.20     11.22 o 
  -7   4   4        3.87        5.31     10.54 o 
  -6   4   4       32.66       10.42     14.94 o 
  -5   4   4       10.11        5.85      8.70 o 
  -4   4   4      609.42      662.19     62.96 o 
  -3   4   4      143.71      170.60     17.22 o 
  -2   4   4        5.68        4.53      5.34 o 
  -1   4   4      596.27      535.16     52.86 o 
   0   4   4       12.89       19.60     13.68 o 
   1   4   4      136.85      138.31     26.87 o 
   2   4   4      382.04      311.03     43.80 o 
   3   4   4       30.77       31.10      8.96 o 
   4   4   4       90.83       73.75     19.83 o 
   5   4   4      244.82      291.91     65.51 o 
   6   4   4       30.64       39.31     10.02 o 
   7   4   4       19.26       16.54      8.73 o 
   8   4   4        1.34       -2.98      7.50 o 
   9   4   4       10.68        2.68      8.50 o 
  10   4   4        0.39       -9.49     10.36 o 
  11   4   4        0.42       -6.16     11.67 o 
  -9   5   4        1.78       -7.50     13.23 o 
  -8   5   4       51.11       46.16     34.78 o 
  -7   5   4        0.50        5.67     12.04 o 
  -6   5   4       10.71       41.66     15.30 o 
  -5   5   4        6.91       10.82     17.55 o 
  -4   5   4       12.05       15.28     12.41 o 
  -3   5   4       33.76       42.47     11.82 o 
  -2   5   4      201.39      245.32     28.43 o 
  -1   5   4       38.05       28.94     13.71 o 
   0   5   4       15.19        7.69     10.17 o 
   1   5   4        5.73       36.71     18.40 o 
   2   5   4        3.79       13.20      9.82 o 
   3   5   4       28.55       31.58     10.21 o 
   4   5   4        4.10       13.65      9.85 o 
   5   5   4       28.73       31.12     12.40 o 
   6   5   4        0.22       14.54     12.13 o 
   7   5   4       56.66       27.33     14.07 o 
   8   5   4        3.68       13.76     13.24 o 
  -3   6   4        0.50        7.40     19.57 o 
  -2   6   4        0.70      -12.38     18.57 o 
  -1   6   4       23.62       42.89     42.34 o 
   0   6   4        4.55       22.45     16.44 o 
   1   6   4      103.20       77.81     21.85 o 
   2   6   4       55.95       26.36     22.88 o 
 -16   1   5        7.46        4.87     12.99 o 
 -15   1   5        7.52       -2.62      8.93 o 
 -14   1   5        0.07       -0.26      8.12 o 
 -13   1   5       51.80       53.11     13.60 o 
 -12   1   5      161.77      153.02     51.05 o 
 -11   1   5       33.37       25.37      5.32 o 
 -10   1   5        3.57       -0.34      3.45 o 
  -9   1   5       49.44       52.25      6.11 o 
  -8   1   5      968.23      969.44     68.15 o 
  -7   1   5      876.97      843.66     59.41 o 
  -6   1   5     1054.19     1053.12     73.56 o 
  -5   1   5        0.09        1.87      2.27 o 
  -4   1   5       25.50       33.03      3.29 o 
  -3   1   5     1102.48     1032.17     70.86 o 
  -2   1   5     2823.63     2601.53    177.11 o 
  -1   1   5      324.36      328.07     21.20 o 
   0   1   5      114.55       95.37      7.97 o 
   1   1   5       58.56       73.06      6.45 o 
   2   1   5     1075.55     1083.11     83.59 o 
   3   1   5      114.54      107.67     16.14 o 
   4   1   5      195.32      225.87     22.60 o 
   5   1   5        2.92        9.67      5.72 o 
   6   1   5        1.63        7.25      4.31 o 
   7   1   5      202.96      212.13     21.50 o 
   8   1   5       26.72       23.10      6.51 o 
   9   1   5        7.47       10.34      6.12 o 
  10   1   5      190.09      215.03     42.52 o 
  11   1   5      138.62      161.06     23.60 o 
  12   1   5        0.25      -13.81      6.91 o 
  13   1   5       33.91        7.16      9.49 o 
  14   1   5       16.07       24.09     11.99 o 
  15   1   5       36.80       40.97     14.15 o 
 -16   2   5        0.00       -9.32     10.54 o 
 -15   2   5        9.56       15.61     10.49 o 
 -14   2   5        0.73        4.11      9.70 o 
 -13   2   5        0.45        8.17      9.20 o 
 -12   2   5        2.40       -1.01      7.83 o 
 -11   2   5        7.47       -3.83     10.63 o 
 -10   2   5        0.76       -0.48     10.33 o 
  -9   2   5        3.04       10.13      5.58 o 
  -8   2   5        0.00        2.96      3.42 o 
  -7   2   5      782.69      778.14     55.23 o 
  -6   2   5      834.78      846.87     59.65 o 
  -5   2   5       45.67       42.95      4.97 o 
  -4   2   5      131.75      137.57     10.94 o 
  -3   2   5       22.18       29.20      4.05 o 
  -2   2   5      231.43      224.22     16.64 o 
  -1   2   5      387.25      362.50     29.45 o 
   0   2   5      599.90      515.96     41.82 o 
   1   2   5       62.51       54.98      7.27 o 
   2   2   5      633.53      633.97     51.59 o 
   3   2   5      309.69      301.10     29.87 o 
   4   2   5      168.39      199.98     20.28 o 
   5   2   5       72.79       62.32     12.29 o 
   6   2   5        8.40        6.33      4.78 o 
   7   2   5       10.47       21.08      6.43 o 
   8   2   5       50.41       51.08      9.49 o 
   9   2   5       46.92       42.11      9.20 o 
  10   2   5       84.86       75.82     12.60 o 
  11   2   5       59.99       67.56     17.96 o 
  12   2   5       13.76       11.23     11.70 o 
  13   2   5        2.15       -2.25      8.23 o 
  14   2   5        0.86       10.57     14.81 o 
 -14   3   5        3.43        2.26     12.29 o 
 -13   3   5        4.26       -5.40     10.01 o 
 -12   3   5        1.65        9.78     10.26 o 
 -11   3   5       78.85       75.37     17.32 o 
 -10   3   5      158.81      172.83     33.45 o 
  -9   3   5       36.74       30.21     11.59 o 
  -8   3   5      904.69      895.91     83.99 o 
  -7   3   5      183.10      238.36     25.81 o 
  -6   3   5      170.94      152.88     16.76 o 
  -5   3   5      202.88      235.64     21.03 o 
  -4   3   5       13.55       20.92      5.27 o 
  -3   3   5       16.04       19.08      7.54 o 
  -2   3   5      565.68      580.39     41.21 o 
  -1   3   5        5.59       17.39      5.99 o 
   0   3   5      303.50      285.64     28.49 o 
   1   3   5        1.40        6.75      4.56 o 
   2   3   5      561.24      565.91     46.83 o 
   3   3   5      467.79      504.40     51.02 o 
   4   3   5       26.98       19.99      6.52 o 
   5   3   5       57.96       69.08     19.62 o 
   6   3   5       51.08       60.47     11.46 o 
   7   3   5        7.37        1.26      6.21 o 
   8   3   5        4.19        4.99      6.88 o 
   9   3   5        0.20       -3.26      6.40 o 
  10   3   5        3.79       13.96      9.11 o 
  11   3   5       81.68      106.09     25.64 o 
  12   3   5        1.78       14.95      9.12 o 
  13   3   5        1.55       -5.11     11.73 o 
 -13   4   5        0.00      -11.83     13.01 o 
 -12   4   5        7.44       14.92     14.42 o 
 -11   4   5      102.08      101.65     21.50 o 
 -10   4   5       31.11       42.16     14.45 o 
  -9   4   5        0.06       21.94     11.63 o 
  -8   4   5        6.87       13.81     11.10 o 
  -7   4   5        0.09       -0.94      9.83 o 
  -6   4   5        0.45        2.95     12.44 o 
  -5   4   5        0.80        0.89      7.53 o 
  -4   4   5      182.96      169.44     20.81 o 
  -3   4   5      225.71      197.04     19.20 o 
  -2   4   5      124.44      116.62     12.89 o 
  -1   4   5      406.48      421.19     35.03 o 
   0   4   5      130.55      130.42     14.42 o 
   1   4   5      121.19      117.53     28.32 o 
   2   4   5       18.64        0.10     11.86 o 
   3   4   5      135.13      131.41     17.31 o 
   4   4   5       45.56       36.49      9.93 o 
   5   4   5       19.90       19.20      8.03 o 
   6   4   5      137.15      117.41     16.43 o 
   7   4   5        1.29        7.20      8.04 o 
   8   4   5       10.03       15.39      9.05 o 
   9   4   5        6.32       26.31     10.37 o 
  10   4   5        2.35       10.76      9.05 o 
  11   4   5        9.16       39.97     15.76 o 
  -9   5   5        1.55       -7.38     14.48 o 
  -8   5   5        0.22       19.02     13.58 o 
  -7   5   5       58.80       39.85     26.78 o 
  -6   5   5       55.15       28.59     19.70 o 
  -5   5   5        0.93       29.45     21.46 o 
  -4   5   5        0.84        7.02      9.10 o 
  -3   5   5       84.64       70.13     21.30 o 
  -2   5   5      156.45      137.16     19.73 o 
  -1   5   5      282.66      235.22     44.65 o 
   0   5   5        5.47       25.32     11.76 o 
   1   5   5       48.83       31.27     24.99 o 
   2   5   5       71.68       51.44     21.13 o 
   3   5   5       36.17       25.10     10.94 o 
   4   5   5        0.08       -6.92      8.13 o 
   5   5   5       16.24       15.29      9.79 o 
   6   5   5        1.74       10.06      9.48 o 
   7   5   5        0.48       -5.01     10.94 o 
   8   5   5        2.24        5.31     12.79 o 
  -2   6   5        0.09        2.86     17.72 o 
  -1   6   5        9.22       18.04     14.46 o 
   0   6   5        0.99       14.91     14.75 o 
   1   6   5        7.76       -5.59     12.89 o 
 -14   0   6       25.58       20.22     16.80 o 
 -13   0   6       21.92        9.73      8.74 o 
 -12   0   6        8.03       10.54     16.90 o 
 -11   0   6       10.28       11.85      7.81 o 
 -10   0   6      179.16      192.92     19.92 o 
  -9   0   6        0.00       -0.40      4.00 o 
  -8   0   6      261.23      237.00     23.01 o 
  -7   0   6       28.50       25.00      4.63 o 
  -6   0   6      307.81      310.87     28.59 o 
  -5   0   6      166.11      128.94     15.26 o 
  -4   0   6     3237.45     2747.18    242.36 o 
  -3   0   6        2.69        1.18      1.84 o 
  -2   0   6      956.12      920.88     81.10 o 
  -1   0   6     3540.48     3237.25    284.77 o 
   0   0   6      130.03      145.67     13.49 o 
   1   0   6      112.25      129.42     22.21 o 
   2   0   6      316.19      260.09     23.48 o 
   3   0   6      304.07      248.69     41.18 o 
   4   0   6      169.70      114.13     21.35 o 
   5   0   6       85.51      113.23     21.30 o 
   6   0   6     1334.63     1245.83    141.08 o 
   7   0   6        5.02        2.59      5.14 o 
   8   0   6     1359.32     1406.55    222.44 o 
   9   0   6       69.52       72.24     19.00 o 
  10   0   6      253.65      343.59     60.37 o 
  11   0   6       77.75       58.58     18.60 o 
  12   0   6      340.96      425.49     74.23 o 
  13   0   6       64.95       92.07     25.42 o 
  14   0   6       97.04       83.59     26.24 o 
  15   0   6       21.06        3.76     16.73 o 
 -16   1   6        2.67       12.81     13.85 o 
 -15   1   6        0.29       -2.80      8.50 o 
 -14   1   6        5.40        3.23      8.55 o 
 -13   1   6      150.34      161.66     24.32 o 
 -12   1   6       42.45       44.58      8.74 o 
 -11   1   6        1.00       -2.09      4.25 o 
 -10   1   6       92.72       96.44      9.18 o 
  -9   1   6       48.10       50.32      6.43 o 
  -8   1   6       45.00       40.43      5.46 o 
  -7   1   6      326.59      300.18     19.61 o 
  -6   1   6        1.44       -0.15      2.09 o 
  -5   1   6      530.73      528.12     36.85 o 
  -4   1   6      299.18      315.48     22.37 o 
  -3   1   6      575.95      558.20     38.59 o 
  -2   1   6     4971.38     4449.76    302.33 o 
  -1   1   6       91.71      103.13      7.11 o 
   0   1   6      147.45      166.90     11.10 o 
   1   1   6      192.43      192.70     14.05 o 
   2   1   6      105.91       96.24      9.64 o 
   3   1   6       11.74       11.33      2.37 o 
   4   1   6      120.30      145.78     12.97 o 
   5   1   6      153.03      155.79     13.66 o 
   6   1   6      646.15      590.83     55.60 o 
   7   1   6       69.87       66.81     11.20 o 
   8   1   6        5.69        6.97      9.01 o 
   9   1   6       24.68       15.22     11.83 o 
  10   1   6      375.59      351.12     58.59 o 
  11   1   6       61.86       74.75     15.13 o 
  12   1   6        1.66        8.18      9.22 o 
  13   1   6        0.54       -1.08     10.34 o 
  14   1   6       59.99       50.42     14.19 o 
  15   1   6       29.14       58.22     33.88 o 
 -16   2   6        4.03       11.65     11.43 o 
 -15   2   6        0.00       -2.97      9.79 o 
 -14   2   6        2.39       22.49     11.41 o 
 -13   2   6        0.21       -5.22      8.04 o 
 -12   2   6        0.00       -4.21     12.43 o 
 -11   2   6       11.43       15.90     11.90 o 
 -10   2   6      479.89      508.62     49.73 o 
  -9   2   6      588.53      615.01     49.57 o 
  -8   2   6        9.24       14.36      4.18 o 
  -7   2   6        3.69        3.87      3.51 o 
  -6   2   6       84.29       85.74     10.45 o 
  -5   2   6      117.39      112.31      9.44 o 
  -4   2   6        8.04        6.33      5.53 o 
  -3   2   6       83.32       86.46      7.53 o 
  -2   2   6      638.83      654.46     51.93 o 
  -1   2   6      286.25      302.87     22.12 o 
   0   2   6      227.56      255.17     21.65 o 
   1   2   6      218.52      198.97     19.88 o 
   2   2   6      154.27      149.96     18.17 o 
   3   2   6      161.34      195.07     20.56 o 
   4   2   6        0.82       -1.15      3.78 o 
   5   2   6       56.99       47.37      8.26 o 
   6   2   6       52.91       62.59     12.25 o 
   7   2   6       78.46      104.87     13.59 o 
   8   2   6       30.08       51.47      9.77 o 
   9   2   6      113.35      131.28     26.58 o 
  10   2   6        0.35       -4.14      6.58 o 
  11   2   6       44.79       31.94     12.41 o 
  12   2   6       73.92       44.21     14.97 o 
  13   2   6        0.02       -7.53      8.59 o 
  14   2   6       15.45       33.07     13.68 o 
 -14   3   6        0.05       -3.08     15.46 o 
 -13   3   6       14.15       18.80     12.20 o 
 -12   3   6       19.12       18.83     11.85 o 
 -11   3   6       40.89       47.86     19.41 o 
 -10   3   6        0.74        5.27      9.12 o 
  -9   3   6      230.07      221.24     31.45 o 
  -8   3   6      156.89      183.94     21.20 o 
  -7   3   6      249.64      315.04     45.29 o 
  -6   3   6      611.05      647.70     51.90 o 
  -5   3   6       72.94       79.36      9.43 o 
  -4   3   6      141.92      145.89     16.49 o 
  -3   3   6      179.51      180.87     16.91 o 
  -2   3   6       16.16       21.50      6.12 o 
  -1   3   6        0.03        3.50      4.58 o 
   0   3   6       90.53       89.71      9.95 o 
   1   3   6       30.75       38.86      9.88 o 
   2   3   6      454.19      436.92     43.05 o 
   3   3   6        2.57        7.07      5.36 o 
   4   3   6       44.58       46.65      9.23 o 
   5   3   6       65.91       91.34     13.28 o 
   6   3   6       50.69       35.61     11.88 o 
   7   3   6       92.84       78.30     13.04 o 
   8   3   6        2.93        0.05      7.02 o 
   9   3   6       10.60       12.84      8.01 o 
  10   3   6       10.98        0.51      7.72 o 
  11   3   6        1.21        3.00      7.69 o 
  12   3   6       22.40       27.31     10.51 o 
  13   3   6       71.76       81.60     25.26 o 
 -13   4   6       24.75       19.68     14.71 o 
 -12   4   6        6.76       -4.96     11.76 o 
 -11   4   6       35.16       24.66     13.29 o 
 -10   4   6        9.71       -6.31     10.00 o 
  -9   4   6        0.25        0.63      9.82 o 
  -8   4   6       18.89       11.13     11.30 o 
  -7   4   6       11.52       18.80     11.13 o 
  -6   4   6        6.75       -1.79     11.85 o 
  -5   4   6       82.71       82.81     13.84 o 
  -4   4   6      428.23      486.35     45.43 o 
  -3   4   6        5.54       -4.96      5.28 o 
  -2   4   6       77.35       86.34     11.21 o 
  -1   4   6      191.85      187.52     18.58 o 
   0   4   6       28.07       29.03      7.17 o 
   1   4   6      306.22      317.88     39.80 o 
   2   4   6        2.42       -0.56      6.71 o 
   3   4   6       43.87       32.32      9.24 o 
   4   4   6        0.43        3.31      6.84 o 
   5   4   6        8.16       15.58      8.29 o 
   6   4   6       50.12       55.50     11.79 o 
   7   4   6        3.39        6.28      7.75 o 
   8   4   6        7.69       14.75      9.13 o 
   9   4   6        3.65        8.06      8.89 o 
  10   4   6        7.15        9.91      9.77 o 
  11   4   6        0.67        4.09     10.19 o 
  -9   5   6        0.69       -6.02     12.04 o 
  -8   5   6        2.18        7.41     13.21 o 
  -7   5   6        4.39       -3.95     11.45 o 
  -6   5   6        5.50       42.84     22.93 o 
  -5   5   6       86.59       63.78     19.02 o 
  -4   5   6        3.49        1.46     11.52 o 
  -3   5   6        1.38       -5.01      8.26 o 
  -2   5   6       31.42       45.46     15.18 o 
  -1   5   6        8.16       18.33     10.29 o 
   0   5   6      190.26      206.93     47.23 o 
   1   5   6      100.68       62.65     24.16 o 
   2   5   6       68.21       55.97     15.72 o 
   3   5   6       20.63       13.23     16.50 o 
   4   5   6       81.01       98.51     19.35 o 
   5   5   6       19.75       14.18     11.79 o 
   6   5   6        9.88       17.15     10.00 o 
   7   5   6       29.01       28.27     11.63 o 
   8   5   6        3.59       18.13     28.18 o 
 -16   1   7        0.50        3.39     10.14 o 
 -15   1   7        5.10        0.39      8.85 o 
 -14   1   7       17.57       13.74      9.34 o 
 -13   1   7       65.07       90.26     22.59 o 
 -12   1   7        7.51       12.75      5.43 o 
 -11   1   7      393.60      436.47     40.93 o 
 -10   1   7       23.61       21.86      5.20 o 
  -9   1   7       31.37       33.95      5.65 o 
  -8   1   7       25.76       30.46      6.09 o 
  -7   1   7      796.32      745.68     47.45 o 
  -6   1   7       60.86       65.56      5.56 o 
  -5   1   7      638.26      603.32     38.56 o 
  -4   1   7      208.09      239.65     17.57 o 
  -3   1   7      206.27      206.42     15.20 o 
  -2   1   7      202.86      179.98     13.10 o 
  -1   1   7     1378.14     1316.94     82.85 o 
   0   1   7        0.34        2.51      1.87 o 
   1   1   7     1459.14     1496.17     94.02 o 
   2   1   7     1272.58     1283.57     88.94 o 
   3   1   7       36.16       49.16      5.95 o 
   4   1   7       96.23       96.17      9.08 o 
   5   1   7      204.74      223.37     19.14 o 
   6   1   7      432.43      483.72     46.02 o 
   7   1   7        8.22        8.61      5.35 o 
   8   1   7      206.73      229.19     36.41 o 
   9   1   7      202.94      208.26     23.05 o 
  10   1   7      457.34      486.63    101.36 o 
  11   1   7       26.74       52.45     14.36 o 
  12   1   7      131.05      150.35     28.57 o 
  13   1   7        0.06       -2.02     11.55 o 
  14   1   7       52.02       46.75     14.33 o 
 -16   2   7        4.87       19.47     12.10 o 
 -15   2   7        7.56       -0.99     18.19 o 
 -14   2   7        1.26       -4.61      9.14 o 
 -13   2   7        0.33       -5.03      7.85 o 
 -12   2   7       13.71       10.83     15.28 o 
 -11   2   7       20.23       21.33     10.58 o 
 -10   2   7       69.81       56.43      9.97 o 
  -9   2   7      542.04      549.67     44.34 o 
  -8   2   7        7.66       11.19      4.30 o 
  -7   2   7        3.17       -0.55      3.20 o 
  -6   2   7      513.10      512.07     41.32 o 
  -5   2   7       81.76       84.28      9.10 o 
  -4   2   7        4.81        0.02      2.19 o 
  -3   2   7       43.42       56.00      6.90 o 
  -2   2   7      523.39      509.64     36.67 o 
  -1   2   7      193.68      199.00     15.25 o 
   0   2   7     1868.91     1820.23    144.89 o 
   1   2   7       22.90       27.96      4.50 o 
   2   2   7      285.64      294.01     28.15 o 
   3   2   7       15.99       13.60      5.74 o 
   4   2   7        0.02       -2.26      3.79 o 
   5   2   7       34.54       17.67      5.71 o 
   6   2   7       51.21       51.21      9.05 o 
   7   2   7       99.92       91.50     13.05 o 
   8   2   7      577.15      679.58     78.00 o 
   9   2   7        2.50       12.83      8.98 o 
  10   2   7       14.90       26.10      8.50 o 
  11   2   7       33.06       30.42     12.01 o 
  12   2   7        5.80       12.99     10.48 o 
  13   2   7        0.37      -15.85     13.38 o 
  14   2   7       13.71       -1.83     21.72 o 
 -14   3   7        2.90        4.79     16.39 o 
 -13   3   7        1.16       -0.52     11.09 o 
 -12   3   7       15.74       12.49     11.15 o 
 -11   3   7       65.30       45.35     20.19 o 
 -10   3   7      259.62      265.79     56.81 o 
  -9   3   7       80.81       81.46     23.64 o 
  -8   3   7       17.65       29.28     15.21 o 
  -7   3   7      287.41      300.61     29.53 o 
  -6   3   7        8.43        5.95      4.60 o 
  -5   3   7      473.33      521.44     42.21 o 
  -4   3   7       43.73       47.20     10.88 o 
  -3   3   7      148.95      150.04     14.55 o 
  -2   3   7      605.77      574.55     41.23 o 
  -1   3   7       14.95        7.75      3.62 o 
   0   3   7      205.96      199.72     18.11 o 
   1   3   7      187.59      192.13     17.82 o 
   2   3   7      231.67      272.52     33.99 o 
   3   3   7       45.88       39.93     10.39 o 
   4   3   7        5.76        6.57      5.51 o 
   5   3   7       54.72       55.34     12.51 o 
   6   3   7       81.82       73.80     14.79 o 
   7   3   7       25.02       10.56      7.50 o 
   8   3   7       99.28      103.90     15.56 o 
   9   3   7       28.34       31.61     16.41 o 
  10   3   7        0.02        3.30      7.35 o 
  11   3   7        1.02       -6.76      7.27 o 
  12   3   7        8.76       10.42     10.05 o 
 -12   4   7        0.00       27.59     14.80 o 
 -11   4   7       25.87        4.56     11.34 o 
 -10   4   7       41.77       90.93     20.62 o 
  -9   4   7        5.42        0.53     10.39 o 
  -8   4   7        6.95       -3.93     13.21 o 
  -7   4   7       71.51       56.16     22.63 o 
  -6   4   7      254.44      299.38     43.95 o 
  -5   4   7       27.08       35.50      9.80 o 
  -4   4   7      638.01      610.85     53.13 o 
  -3   4   7       17.03       11.90      5.53 o 
  -2   4   7      161.52      179.43     18.09 o 
  -1   4   7       45.63       52.84      8.76 o 
   0   4   7       27.29       28.41      7.92 o 
   1   4   7        0.13        3.52      6.24 o 
   2   4   7       17.15       18.43      8.38 o 
   3   4   7      129.19      114.89     18.76 o 
   4   4   7        0.16       -3.31      6.63 o 
   5   4   7        0.49        0.97      7.18 o 
   6   4   7       12.79       28.22     16.70 o 
   7   4   7        0.95        3.62      8.00 o 
   8   4   7        0.27        7.42      8.61 o 
   9   4   7        9.05       12.73      9.60 o 
  10   4   7        4.44        7.60     10.09 o 
  -9   5   7        5.21       20.77     16.26 o 
  -8   5   7       44.74       77.28     30.09 o 
  -7   5   7        0.01       -1.04     11.51 o 
  -6   5   7       25.34        1.82     18.65 o 
  -5   5   7       17.34        7.57     12.93 o 
  -4   5   7       47.37       47.79     12.67 o 
  -3   5   7        1.30        4.03     11.55 o 
  -2   5   7       66.96       70.95     13.29 o 
  -1   5   7      161.98      187.13     22.22 o 
   0   5   7       11.83       20.65      9.06 o 
   1   5   7        0.13       -2.59      9.90 o 
   2   5   7       35.56       36.04     14.22 o 
   3   5   7       20.43       16.93     16.55 o 
   4   5   7        2.93      -12.46     12.06 o 
   5   5   7        3.42       -5.97     15.26 o 
   6   5   7        1.86        0.93     10.87 o 
   7   5   7        0.48        9.73      9.97 o 
 -15   0   8        1.81      -21.03     14.82 o 
 -14   0   8       17.09        4.83     15.16 o 
 -13   0   8      272.49      181.87     38.03 o 
 -12   0   8       16.05       24.41      8.53 o 
 -11   0   8        0.04        6.80      5.02 o 
 -10   0   8       16.96       20.40      5.48 o 
  -9   0   8      218.84      217.94     21.64 o 
  -8   0   8       37.85       41.36      6.52 o 
  -7   0   8      323.00      286.68     27.02 o 
  -6   0   8       72.95       82.78     10.06 o 
  -5   0   8     6591.53     6088.28    533.66 o 
  -4   0   8     1055.33     1021.64     90.74 o 
  -3   0   8      224.20      225.83     20.66 o 
  -2   0   8     1927.22     1921.93    168.40 o 
  -1   0   8      258.97      225.55     20.86 o 
   0   0   8     1093.63     1063.28     94.46 o 
   1   0   8      289.06      300.64     27.63 o 
   2   0   8      788.41      799.64     71.23 o 
   3   0   8    12572.83    12095.77   1063.17 o 
   4   0   8     2646.58     2605.44    230.15 o 
   5   0   8      171.87      147.80     26.50 o 
   6   0   8      205.41      213.63     38.46 o 
   7   0   8      400.70      497.24     81.58 o 
   8   0   8      433.48      454.53     75.51 o 
   9   0   8      377.71      444.32     75.63 o 
  10   0   8       42.14       17.67     13.00 o 
  11   0   8      478.46      483.61     83.05 o 
  12   0   8      464.21      505.96     87.34 o 
  13   0   8       36.44       29.97     17.64 o 
  14   0   8      124.25       94.14     28.31 o 
 -16   1   8        4.00        9.84     20.83 o 
 -15   1   8        0.01      -16.11      8.05 o 
 -14   1   8        1.83       16.83      8.89 o 
 -13   1   8       47.36       69.76     12.03 o 
 -12   1   8       11.92        1.72      4.85 o 
 -11   1   8       34.00       34.44      6.44 o 
 -10   1   8       52.28       46.39      7.03 o 
  -9   1   8      112.19      118.82     10.40 o 
  -8   1   8      143.68      145.85     12.00 o 
  -7   1   8      448.89      411.32     27.12 o 
  -6   1   8       58.85       61.91      5.86 o 
  -5   1   8      361.03      385.46     27.02 o 
  -4   1   8       18.84       18.81      4.39 o 
  -3   1   8       45.91       53.78      5.37 o 
  -2   1   8       92.40       98.32      7.94 o 
  -1   1   8      205.45      192.80     12.88 o 
   0   1   8       88.11       86.55      6.54 o 
   1   1   8       13.77       15.55      3.04 o 
   2   1   8      117.62      124.12      8.64 o 
   3   1   8       68.21       74.99      7.37 o 
   4   1   8       15.82       12.02      3.27 o 
   5   1   8      316.21      315.87     30.88 o 
   6   1   8      160.51      124.19     14.84 o 
   7   1   8      548.73      569.40     53.95 o 
   8   1   8      174.88      194.43     52.36 o 
   9   1   8      288.89      234.83     30.81 o 
  10   1   8       10.76       11.04      8.32 o 
  11   1   8       45.71       33.65     24.69 o 
  12   1   8        0.01       -1.03      9.16 o 
  13   1   8        0.41        4.87     10.21 o 
  14   1   8       37.34       58.19     16.30 o 
 -16   2   8       13.39       22.87     12.43 o 
 -15   2   8        2.90       -0.31      9.40 o 
 -14   2   8        1.99       -5.06      9.26 o 
 -13   2   8        9.58       22.35     19.42 o 
 -12   2   8       92.23       70.72     15.41 o 
 -11   2   8       11.15        1.35      8.05 o 
 -10   2   8        5.75        8.55      5.46 o 
  -9   2   8      507.25      553.05     51.08 o 
  -8   2   8       39.16       43.70      7.05 o 
  -7   2   8        3.19        1.15      4.03 o 
  -6   2   8       62.54       82.60      9.44 o 
  -5   2   8       76.47       68.13      7.93 o 
  -4   2   8      495.30      486.71     38.79 o 
  -3   2   8       86.78       88.83      8.00 o 
  -2   2   8       57.26       58.53      6.00 o 
  -1   2   8     1826.77     1899.68    119.22 o 
   0   2   8      371.43      395.17     28.74 o 
   1   2   8      382.40      367.81     26.71 o 
   2   2   8      152.48      154.73     21.79 o 
   3   2   8       68.80       60.81     10.55 o 
   4   2   8      106.40      118.78     14.21 o 
   5   2   8        1.55        1.56      4.87 o 
   6   2   8      533.29      485.93     85.19 o 
   7   2   8      587.49      655.90     75.78 o 
   8   2   8      200.56      187.15     26.20 o 
   9   2   8      206.98      237.19     26.09 o 
  10   2   8       13.12       21.35     10.31 o 
  11   2   8       19.85       44.75     13.20 o 
  12   2   8        0.55       -3.52      9.48 o 
  13   2   8       16.96       10.74     11.34 o 
 -14   3   8        0.10       -6.57     11.12 o 
 -13   3   8       15.63        3.12     14.20 o 
 -12   3   8       45.97       32.87     14.03 o 
 -11   3   8       54.30       49.33     34.31 o 
 -10   3   8       13.60       -2.42     13.93 o 
  -9   3   8       55.61       78.22     19.02 o 
  -8   3   8       99.43      128.69     16.81 o 
  -7   3   8      121.83      138.41     16.26 o 
  -6   3   8        6.00        4.39      4.55 o 
  -5   3   8      417.32      348.63     29.87 o 
  -4   3   8       41.72       55.68      8.03 o 
  -3   3   8      154.67      146.82     14.38 o 
  -2   3   8       96.57      116.83     12.22 o 
  -1   3   8       45.64       46.15      5.91 o 
   0   3   8        9.90       13.22      4.86 o 
   1   3   8        2.06        3.02      4.49 o 
   2   3   8        3.19        6.31      8.33 o 
   3   3   8       44.02       36.06     11.60 o 
   4   3   8      183.55      204.32     23.00 o 
   5   3   8        2.65        0.16      6.18 o 
   6   3   8       49.79       36.17      9.20 o 
   7   3   8       70.81       79.34     19.06 o 
   8   3   8       75.80       79.14     17.23 o 
   9   3   8       37.97       30.63      9.72 o 
  10   3   8       10.12        3.27      8.36 o 
  11   3   8       23.19       15.62      9.88 o 
  12   3   8        6.48       14.56      9.95 o 
 -12   4   8       44.56       79.61     21.21 o 
 -11   4   8       55.15       31.31     30.19 o 
 -10   4   8        8.32        4.80     11.48 o 
  -9   4   8        2.84       24.06     13.25 o 
  -8   4   8       43.52       43.42     14.07 o 
  -7   4   8       56.01       99.94     19.64 o 
  -6   4   8        1.21       -5.58     13.53 o 
  -5   4   8      198.71      196.88     19.12 o 
  -4   4   8      490.55      513.86     42.46 o 
  -3   4   8      330.59      281.81     25.71 o 
  -2   4   8        1.65       -3.19      5.88 o 
  -1   4   8       33.36       32.62      8.90 o 
   0   4   8       65.67       73.19     11.97 o 
   1   4   8       56.22       32.35     24.44 o 
   2   4   8       84.03      105.35     15.06 o 
   3   4   8        2.61        4.82      7.87 o 
   4   4   8        9.68        3.55     12.81 o 
   5   4   8        8.89       13.30      8.81 o 
   6   4   8       31.06       23.93      9.18 o 
   7   4   8        0.24        4.43      8.28 o 
   8   4   8        1.38       10.39      8.74 o 
   9   4   8       16.69       18.42     10.39 o 
  10   4   8       23.80       16.26     10.65 o 
  -9   5   8        0.07        7.88     14.07 o 
  -8   5   8        3.87       10.53     17.53 o 
  -7   5   8       20.14       -3.14     18.56 o 
  -6   5   8        8.11       16.91     14.62 o 
  -5   5   8        0.67        2.60      9.57 o 
  -4   5   8        7.59        9.47      9.22 o 
  -3   5   8       43.21       23.75     12.98 o 
  -2   5   8      123.23      139.07     18.55 o 
  -1   5   8       18.66       20.82      8.97 o 
   0   5   8      132.89      130.34     27.58 o 
   1   5   8        4.96       10.98      8.35 o 
   2   5   8        0.90       15.66     11.73 o 
   3   5   8       10.82        6.39     18.08 o 
   4   5   8        2.06        5.00     16.10 o 
   5   5   8       28.20       35.50     21.23 o 
   6   5   8        0.19       12.08     15.99 o 
   7   5   8        0.39      -10.39     12.04 o 
 -16   1   9       11.07       23.08     21.80 o 
 -15   1   9        7.94        8.24     18.61 o 
 -14   1   9      223.44      158.47     23.41 o 
 -13   1   9        3.06        3.46      6.50 o 
 -12   1   9        6.35       13.21      5.53 o 
 -11   1   9        3.04       -6.08      4.17 o 
 -10   1   9       75.36       78.57      8.38 o 
  -9   1   9      158.47      180.29     14.67 o 
  -8   1   9      131.91      128.00     11.00 o 
  -7   1   9        6.67       23.09      8.47 o 
  -6   1   9      476.58      513.06     36.09 o 
  -5   1   9      109.38       95.28      8.35 o 
  -4   1   9     1170.12     1194.98     82.32 o 
  -3   1   9     2548.99     2617.82    178.65 o 
  -2   1   9        9.25        9.48      3.62 o 
  -1   1   9     1214.51     1227.43     77.25 o 
   0   1   9      317.85      335.50     21.83 o 
   1   1   9      711.86      732.84     46.54 o 
   2   1   9        9.07       12.96      2.40 o 
   3   1   9        2.04        6.42      1.95 o 
   4   1   9     1318.77     1348.96    103.99 o 
   5   1   9       15.76       24.97      7.50 o 
   6   1   9        2.00        9.11      6.53 o 
   7   1   9      354.09      328.23     60.30 o 
   8   1   9       76.27       74.93     11.95 o 
   9   1   9      297.36      319.48     40.21 o 
  10   1   9      165.85      202.17     28.40 o 
  11   1   9        7.10      -10.70     21.27 o 
  12   1   9       11.93       13.86     10.61 o 
  13   1   9       39.01       23.16     12.19 o 
  14   1   9        1.22       -5.32     23.17 o 
 -16   2   9        9.69       32.22     13.57 o 
 -15   2   9        2.35       20.86     21.18 o 
 -14   2   9        0.92       12.48     10.24 o 
 -13   2   9        3.07       -1.97      8.85 o 
 -12   2   9       33.87       33.99      9.21 o 
 -11   2   9        4.00        8.94      6.36 o 
 -10   2   9      800.06      871.15     68.69 o 
  -9   2   9        8.80       17.64      5.35 o 
  -8   2   9       67.86       66.63     12.85 o 
  -7   2   9      163.93      185.16     19.45 o 
  -6   2   9        0.02        1.18      3.58 o 
  -5   2   9      613.28      621.97     49.64 o 
  -4   2   9      234.38      258.01     19.56 o 
  -3   2   9      426.35      466.76     33.29 o 
  -2   2   9        2.62        8.31      2.38 o 
  -1   2   9        4.06        1.30      2.12 o 
   0   2   9       94.06       89.49      7.06 o 
   1   2   9        6.73        3.82      2.21 o 
   2   2   9       14.96       14.91      5.54 o 
   3   2   9        1.43        5.04      4.17 o 
   4   2   9        7.86        7.95      7.94 o 
   5   2   9      129.74      160.47     23.24 o 
   6   2   9      232.63      269.56     28.55 o 
   7   2   9      873.95      872.22     99.72 o 
   8   2   9        2.21        5.95      6.77 o 
   9   2   9      191.41      164.61     30.83 o 
  10   2   9        3.46       -5.06      9.23 o 
  11   2   9        3.57        3.05     10.22 o 
  12   2   9       42.41       14.17     11.08 o 
  13   2   9        0.03       -0.61     17.96 o 
 -14   3   9        9.47       13.79     12.60 o 
 -13   3   9        1.58       -0.99     10.58 o 
 -12   3   9       13.86       10.25     13.21 o 
 -11   3   9       20.31       17.83     11.48 o 
 -10   3   9       64.42       65.28     19.08 o 
  -9   3   9       16.25       27.47      8.70 o 
  -8   3   9      380.02      415.67     61.71 o 
  -7   3   9      804.22      792.42     63.73 o 
  -6   3   9       52.91       45.57      8.89 o 
  -5   3   9       15.18        7.78      4.90 o 
  -4   3   9        8.64        8.62      4.51 o 
  -3   3   9      212.29      254.56     33.52 o 
  -2   3   9       20.10       20.17      5.95 o 
  -1   3   9       70.74       74.06      9.32 o 
   0   3   9       90.10      100.72     13.77 o 
   1   3   9        1.46        4.45      3.97 o 
   2   3   9      109.78      110.28     14.05 o 
   3   3   9      468.25      496.54     57.80 o 
   4   3   9      367.48      345.35     42.66 o 
   5   3   9       42.81       63.68     13.20 o 
   6   3   9       20.57       18.18     10.62 o 
   7   3   9       13.38        7.86      6.99 o 
   8   3   9       89.81       83.98     14.04 o 
   9   3   9       22.78       15.53     14.09 o 
  10   3   9        1.58       15.33      9.27 o 
  11   3   9       31.62       55.97     13.03 o 
  12   3   9        2.79        0.78     11.39 o 
 -12   4   9        4.40        7.33     12.53 o 
 -11   4   9       41.39       50.44     21.75 o 
 -10   4   9        6.61       10.42     12.11 o 
  -9   4   9       69.57       55.83     41.62 o 
  -8   4   9       18.45       14.06     10.56 o 
  -7   4   9      125.36      170.12     22.04 o 
  -6   4   9        1.96       13.91      8.32 o 
  -5   4   9       95.70       92.36     12.00 o 
  -4   4   9      159.24      155.01     16.25 o 
  -3   4   9       59.04       56.30      9.49 o 
  -2   4   9        8.81       12.63      6.22 o 
  -1   4   9        8.78        1.07      6.65 o 
   0   4   9       20.67        8.21      7.05 o 
   1   4   9        8.53       -1.09      6.55 o 
   2   4   9      137.65      151.85     24.77 o 
   3   4   9       73.20       76.05     12.39 o 
   4   4   9        2.73       -4.96      7.82 o 
   5   4   9        1.36        9.35      8.54 o 
   6   4   9        1.95        3.00      8.93 o 
   7   4   9        8.46       19.59      9.56 o 
   8   4   9        0.30      -12.28      7.69 o 
   9   4   9        1.18        6.42      9.47 o 
  10   4   9       23.73       22.01     11.20 o 
  -9   5   9        0.24       24.27     14.67 o 
  -8   5   9        1.75        5.09     13.24 o 
  -7   5   9        9.49      -16.43     18.09 o 
  -6   5   9       58.01       95.58     21.94 o 
  -5   5   9        0.00       -5.13     10.12 o 
  -4   5   9       13.39       21.87     10.29 o 
  -3   5   9        2.44        4.04     10.46 o 
  -2   5   9       20.46       35.66     10.57 o 
  -1   5   9        2.94        5.18      9.02 o 
   0   5   9        2.52        2.82      7.85 o 
   1   5   9        0.82       -3.41     11.93 o 
   2   5   9        0.24       -2.99      8.07 o 
   3   5   9        6.73        9.73     12.24 o 
   4   5   9       15.82       -2.07     35.28 o 
   5   5   9        5.42       13.87     11.96 o 
   6   5   9        4.72        8.17     17.66 o 
 -16   0  10      175.01       94.60     30.97 o 
 -15   0  10       33.27       57.33     24.13 o 
 -14   0  10        0.20        4.51     15.13 o 
 -13   0  10       24.89       24.85      9.63 o 
 -12   0  10       27.61       28.99     15.24 o 
 -11   0  10       13.26        6.51      8.30 o 
 -10   0  10       55.95       63.23     12.17 o 
  -9   0  10      107.44      127.61     14.16 o 
  -8   0  10     1789.42     1711.99    151.71 o 
  -7   0  10        0.91       -2.11      3.60 o 
  -6   0  10        0.01       -3.01      2.32 o 
  -5   0  10       34.43       36.14      5.42 o 
  -4   0  10        0.37       -3.79      2.20 o 
  -3   0  10      169.65      176.57     20.66 o 
  -2   0  10      115.07      112.31     11.39 o 
  -1   0  10     1869.80     1869.37    165.00 o 
   0   0  10     1347.56     1413.76    125.64 o 
   1   0  10      659.84      685.30     61.60 o 
   2   0  10     1977.83     2190.39    193.33 o 
   3   0  10       15.59        7.83      3.53 o 
   4   0  10      755.54      872.69     78.70 o 
   5   0  10        4.28       -0.29      3.21 o 
   6   0  10        0.69        5.51      4.63 o 
   7   0  10       56.42       47.99     15.84 o 
   8   0  10       79.16       75.82     20.60 o 
   9   0  10       28.00       18.75     13.22 o 
  10   0  10      140.24      183.53     37.38 o 
  11   0  10      164.22      212.05     43.06 o 
  12   0  10       57.61       39.35     18.81 o 
  13   0  10       22.03        7.46     14.82 o 
  14   0  10        0.01       -5.18     15.44 o 
 -16   1  10        5.85       11.07     20.26 o 
 -15   1  10        7.79        9.58     19.52 o 
 -14   1  10        1.20       -2.18     10.51 o 
 -13   1  10       38.32       38.58      7.62 o 
 -12   1  10      551.10      569.90     46.67 o 
 -11   1  10        1.88       -5.72      3.66 o 
 -10   1  10       26.10       27.49      5.70 o 
  -9   1  10       38.09       48.95      6.12 o 
  -8   1  10      365.26      358.15     25.91 o 
  -7   1  10       24.83       24.64      4.71 o 
  -6   1  10        4.48        1.14      2.46 o 
  -5   1  10       53.56       68.16      9.49 o 
  -4   1  10     1554.65     1654.76    113.14 o 
  -3   1  10        0.79        5.74      4.79 o 
  -2   1  10        4.50        3.24      1.89 o 
  -1   1  10      353.53      366.58     23.77 o 
   0   1  10     2815.22     2839.78    177.43 o 
   1   1  10      193.08      203.38     13.76 o 
   2   1  10       71.30       83.19      6.63 o 
   3   1  10      106.26      126.06     10.18 o 
   4   1  10      748.26      786.17     54.64 o 
   5   1  10      457.16      486.16     46.36 o 
   6   1  10      157.62      130.50     18.73 o 
   7   1  10      185.34      167.84     23.21 o 
   8   1  10      243.89      268.72     48.41 o 
   9   1  10      232.05      243.60     52.82 o 
  10   1  10       48.51       72.89     15.54 o 
  11   1  10       11.23        0.59      9.28 o 
  12   1  10       13.86       17.45     11.33 o 
  13   1  10       17.75       31.76     16.94 o 
 -16   2  10        0.17        6.43     11.67 o 
 -15   2  10        1.94        2.11      9.94 o 
 -14   2  10       19.59       16.32     10.55 o 
 -13   2  10       19.68       44.95     13.51 o 
 -12   2  10       63.77       44.83      9.97 o 
 -11   2  10        0.23        2.83      6.09 o 
 -10   2  10      199.02      207.22     19.44 o 
  -9   2  10        0.18       -0.58      4.28 o 
  -8   2  10       41.66       43.56     10.81 o 
  -7   2  10       13.07       11.25      4.42 o 
  -6   2  10      138.77      148.68     13.39 o 
  -5   2  10       42.98       55.95      7.25 o 
  -4   2  10       99.00      131.34     11.91 o 
  -3   2  10       19.77       18.78      4.61 o 
  -2   2  10       10.48       10.82      3.40 o 
  -1   2  10       15.24       16.63      3.06 o 
   0   2  10       86.52       95.96      7.60 o 
   1   2  10       26.22       33.82      4.02 o 
   2   2  10      846.86      812.74     64.52 o 
   3   2  10      113.46      126.90     14.97 o 
   4   2  10       86.09      109.19     13.89 o 
   5   2  10      546.42      577.22     65.79 o 
   6   2  10      614.49      614.21     71.23 o 
   7   2  10        2.27        8.89      6.57 o 
   8   2  10        4.23        4.65      6.90 o 
   9   2  10       14.22        2.31      7.24 o 
  10   2  10        9.47       14.42     10.26 o 
  11   2  10        0.00       -4.11      9.13 o 
  12   2  10        4.62      -12.43     25.68 o 
  13   2  10        0.05      -18.53     27.63 o 
 -14   3  10       14.50       28.69     13.58 o 
 -13   3  10       33.69       32.27     14.14 o 
 -12   3  10        3.41       10.55     11.37 o 
 -11   3  10       18.68        0.35     19.54 o 
 -10   3  10       74.63       86.24     22.72 o 
  -9   3  10        5.13        0.04      9.31 o 
  -8   3  10      329.98      330.94     33.47 o 
  -7   3  10      225.35      271.64     25.32 o 
  -6   3  10        0.51        0.28      4.50 o 
  -5   3  10        3.66        2.01      4.65 o 
  -4   3  10       20.26       27.28      8.46 o 
  -3   3  10        0.25        6.14      4.64 o 
  -2   3  10       20.69       18.35      8.44 o 
  -1   3  10        9.50        7.85      4.78 o 
   0   3  10        3.77        6.52      5.70 o 
   1   3  10       89.40      141.68     14.31 o 
   2   3  10        3.57       -0.36      4.18 o 
   3   3  10      114.69      112.19     14.65 o 
   4   3  10      811.61      778.53     89.46 o 
   5   3  10      126.07      134.19     20.79 o 
   6   3  10      195.89      197.69     27.75 o 
   7   3  10        0.30       -0.57      7.86 o 
   8   3  10       38.47       25.62      9.57 o 
   9   3  10       18.21       26.86     10.04 o 
  10   3  10      134.79      198.88     24.74 o 
  11   3  10        1.80       11.55     14.39 o 
 -12   4  10        0.81       14.67     13.32 o 
 -11   4  10        2.53        3.63     12.25 o 
 -10   4  10        3.06       23.93     13.44 o 
  -9   4  10       45.88       51.49     20.23 o 
  -8   4  10       35.02        8.69     17.04 o 
  -7   4  10        6.28       21.68      9.37 o 
  -6   4  10       60.34       49.05     12.20 o 
  -5   4  10        0.00       -2.56      6.12 o 
  -4   4  10       83.03       93.51     12.69 o 
  -3   4  10       11.09        8.80      6.06 o 
  -2   4  10        2.44        4.72      6.85 o 
  -1   4  10       33.56       39.51      9.63 o 
   0   4  10       85.19       79.30     12.91 o 
   1   4  10       22.32       38.13      9.86 o 
   2   4  10       34.92       29.89     12.44 o 
   3   4  10       17.97       12.43     10.13 o 
   4   4  10        0.03       -6.30      8.94 o 
   5   4  10       20.43       22.84      9.95 o 
   6   4  10        8.68        6.72      9.26 o 
   7   4  10        0.03        1.46     14.19 o 
   8   4  10        0.07       12.42     11.91 o 
   9   4  10       12.70       16.46     11.97 o 
  -9   5  10        2.16       19.23     21.41 o 
  -8   5  10        0.33        4.07     21.13 o 
  -7   5  10        4.07       -6.08     17.61 o 
  -6   5  10       16.14        8.59     10.33 o 
  -5   5  10       16.06       -8.39      8.70 o 
  -4   5  10       10.54       24.61     13.37 o 
  -3   5  10      106.52      113.54     23.13 o 
  -2   5  10      142.12      144.71     33.74 o 
  -1   5  10       69.39       44.31     11.35 o 
   0   5  10        0.91        9.71      8.29 o 
   1   5  10        0.00       24.51     10.14 o 
   2   5  10       16.08       22.53     16.74 o 
   3   5  10        1.08        4.99      8.91 o 
   4   5  10        6.96       -1.02     11.68 o 
   5   5  10        1.09       15.02     12.97 o 
   6   5  10        0.93        6.97     13.35 o 
 -16   1  11        0.30      -21.94     17.80 o 
 -15   1  11        0.93        0.14     15.74 o 
 -14   1  11        0.19        4.90     10.83 o 
 -13   1  11       99.82      128.72     27.65 o 
 -12   1  11        0.54        5.49      5.06 o 
 -11   1  11       72.64       86.47      9.22 o 
 -10   1  11        8.85       16.99      4.41 o 
  -9   1  11      117.54      113.92     10.27 o 
  -8   1  11      266.35      252.96     18.69 o 
  -7   1  11       74.15       80.02     10.85 o 
  -6   1  11      190.43      236.70     17.82 o 
  -5   1  11       19.60       24.42      3.96 o 
  -4   1  11      504.94      520.50     36.44 o 
  -3   1  11      339.24      317.10     20.89 o 
  -2   1  11      186.17      231.38     15.28 o 
  -1   1  11      971.46     1014.28     64.08 o 
   0   1  11     2436.15     2520.37    158.12 o 
   1   1  11      240.43      231.75     15.65 o 
   2   1  11      401.93      423.51     27.25 o 
   3   1  11       46.83       42.56      4.93 o 
   4   1  11      107.99       92.90     10.01 o 
   5   1  11      557.49      502.26     46.34 o 
   6   1  11      205.76      267.83     34.02 o 
   7   1  11        1.98       10.21      7.64 o 
   8   1  11      148.42      140.33     21.24 o 
   9   1  11        0.05       -0.82      7.26 o 
  10   1  11      174.23      218.61     33.06 o 
  11   1  11        1.19        2.19     10.03 o 
  12   1  11       12.22        1.79     22.03 o 
  13   1  11        5.79        3.05     10.62 o 
 -15   2  11       17.38       21.16     11.94 o 
 -14   2  11       19.11        7.61     14.34 o 
 -13   2  11      177.05      200.85     23.71 o 
 -12   2  11        3.83        6.62      8.64 o 
 -11   2  11       31.66       28.39      6.89 o 
 -10   2  11      331.92      334.76     32.34 o 
  -9   2  11        7.19        1.63      4.67 o 
  -8   2  11       19.09       17.31      6.33 o 
  -7   2  11       24.16       27.97      5.09 o 
  -6   2  11       32.61       60.75     11.06 o 
  -5   2  11       84.50       97.52      9.46 o 
  -4   2  11       71.52       91.13     13.96 o 
  -3   2  11       29.56       43.52      9.51 o 
  -2   2  11       84.33       74.66      7.51 o 
  -1   2  11      134.13      133.73     10.68 o 
   0   2  11       39.11       39.95      4.58 o 
   1   2  11       65.42       75.03      7.23 o 
   2   2  11      237.78      231.55     27.15 o 
   3   2  11        5.13        4.18      4.08 o 
   4   2  11      496.39      473.40     60.77 o 
   5   2  11       48.41       40.76      9.61 o 
   6   2  11      373.87      411.45     49.76 o 
   7   2  11      216.34      206.28     28.00 o 
   8   2  11        0.75       -7.69      7.56 o 
   9   2  11        0.22        8.18     13.47 o 
  10   2  11        4.93      -15.60     21.06 o 
  11   2  11       22.56       21.56     12.49 o 
  12   2  11       12.23       -0.23     17.10 o 
 -14   3  11        0.47       -2.86     18.17 o 
 -13   3  11       12.21       30.94     13.64 o 
 -12   3  11       71.90       68.79     18.38 o 
 -11   3  11        1.45        2.69      7.56 o 
 -10   3  11       44.30       19.99      8.55 o 
  -9   3  11        0.58        5.61      6.85 o 
  -8   3  11      113.71      157.79     18.46 o 
  -7   3  11      130.90      124.73     13.87 o 
  -6   3  11       34.95       35.71      7.23 o 
  -5   3  11        1.42       -4.04      4.36 o 
  -4   3  11      174.58      190.94     24.04 o 
  -3   3  11       49.82       50.42      7.94 o 
  -2   3  11       40.43       45.16     10.00 o 
  -1   3  11      194.44      204.94     19.26 o 
   0   3  11        1.98       -0.97      5.23 o 
   1   3  11       31.39       23.97      7.11 o 
   2   3  11        0.03        4.37      4.67 o 
   3   3  11      357.53      399.26     50.94 o 
   4   3  11     1072.10     1079.84    100.51 o 
   5   3  11       69.02       61.13     17.13 o 
   6   3  11       51.18       41.62     11.86 o 
   7   3  11        2.58       13.77     15.81 o 
   8   3  11       15.20       24.91     11.11 o 
   9   3  11        0.10       -2.91      9.84 o 
  10   3  11       34.62       46.43     24.32 o 
  11   3  11        0.94       -4.21     22.56 o 
 -12   4  11        2.46       -4.62     12.62 o 
 -11   4  11       22.67       16.64     13.41 o 
 -10   4  11        0.00        2.67     11.13 o 
  -9   4  11       16.08        4.38      8.72 o 
  -8   4  11       15.54       14.31     11.51 o 
  -7   4  11       38.56       26.77      9.97 o 
  -6   4  11       30.73       35.09      8.29 o 
  -5   4  11        5.24        7.59      6.09 o 
  -4   4  11        0.42        3.08      5.98 o 
  -3   4  11       17.87       18.08      6.79 o 
  -2   4  11       20.63       14.49      7.50 o 
  -1   4  11       62.79       58.76     11.53 o 
   0   4  11      251.56      275.19     37.48 o 
   1   4  11       24.05       26.41      9.38 o 
   2   4  11       13.01        3.90      7.05 o 
   3   4  11       17.94        6.91      7.63 o 
   4   4  11        0.34        6.38     10.26 o 
   5   4  11       39.31       23.25     12.10 o 
   6   4  11       10.32        1.56      8.06 o 
   7   4  11       32.11       37.36     15.64 o 
   8   4  11       14.79        1.70     10.64 o 
   9   4  11       64.94       98.35     20.91 o 
  -8   5  11        6.54       -2.25     19.79 o 
  -7   5  11       18.32        8.12     11.54 o 
  -6   5  11        4.74      -11.60      9.21 o 
  -5   5  11        3.87        6.96     10.38 o 
  -4   5  11       14.04       16.20     12.95 o 
  -3   5  11        0.02        2.47      8.43 o 
  -2   5  11        0.34       -1.11      8.38 o 
  -1   5  11        2.12       -8.89      7.82 o 
   0   5  11       21.64        9.99      8.96 o 
   1   5  11        5.56       11.50      9.49 o 
   2   5  11       27.62       11.11     10.18 o 
   3   5  11       10.44        8.06      9.66 o 
   4   5  11        1.43        0.71      8.81 o 
   5   5  11        6.27        1.63     11.99 o 
 -16   0  12       37.78        7.00     18.61 o 
 -15   0  12      412.53      453.67     82.78 o 
 -14   0  12       12.37       17.40     10.16 o 
 -13   0  12        0.00        2.26     15.09 o 
 -12   0  12       49.88       51.79     13.01 o 
 -11   0  12        4.25        1.59      6.38 o 
 -10   0  12       44.40       48.74     29.48 o 
  -9   0  12       75.39       99.46     23.77 o 
  -8   0  12      109.63      110.08     15.80 o 
  -7   0  12     1666.42     1640.76    144.77 o 
  -6   0  12       62.28      109.65     15.03 o 
  -5   0  12       20.51       22.81      4.73 o 
  -4   0  12        1.87        7.96      4.84 o 
  -3   0  12        4.26        1.08      3.05 o 
  -2   0  12     1693.87     1758.32    156.06 o 
  -1   0  12       71.99       93.91     12.34 o 
   0   0  12      673.15      674.51     60.51 o 
   1   0  12     1172.15     1223.04    109.02 o 
   2   0  12       99.16      102.69     11.11 o 
   3   0  12      105.59      140.46     14.71 o 
   4   0  12      886.82      899.10     81.22 o 
   5   0  12        0.26        0.35      7.22 o 
   6   0  12       34.09       30.41      7.79 o 
   7   0  12      188.61      175.39     34.95 o 
   8   0  12       61.59       97.92     24.65 o 
   9   0  12      151.29      148.20     32.77 o 
  10   0  12       34.80       79.07     22.98 o 
  11   0  12       25.75       19.70     15.40 o 
  12   0  12        5.67        6.99     13.56 o 
  13   0  12        7.41       -0.39     14.58 o 
 -16   1  12        4.75        1.57     19.14 o 
 -15   1  12       50.06       26.78     25.09 o 
 -14   1  12        0.22       -1.54      7.26 o 
 -13   1  12       11.88       16.58      7.89 o 
 -12   1  12        7.67       11.79      6.07 o 
 -11   1  12      258.49      293.04     22.45 o 
 -10   1  12        8.17        9.06      4.10 o 
  -9   1  12      133.20      171.14     16.31 o 
  -8   1  12      120.43      130.26     14.55 o 
  -7   1  12       73.59       79.15     11.21 o 
  -6   1  12       33.40       36.19      5.04 o 
  -5   1  12        8.34        6.17      3.09 o 
  -4   1  12      231.54      218.25     19.02 o 
  -3   1  12      629.36      597.73     38.49 o 
  -2   1  12      122.97      140.83     10.19 o 
  -1   1  12      269.64      274.64     18.46 o 
   0   1  12       66.19       75.47      6.23 o 
   1   1  12        0.45        1.73      2.24 o 
   2   1  12       26.27       25.29      3.43 o 
   3   1  12        5.88        7.54      3.01 o 
   4   1  12       36.75       26.44      8.12 o 
   5   1  12       53.89       54.63      7.85 o 
   6   1  12       36.61       37.46      9.50 o 
   7   1  12       74.53      109.29     16.73 o 
   8   1  12       22.88       18.12     21.12 o 
   9   1  12        7.79       17.81      9.37 o 
  10   1  12        1.35        0.01      8.83 o 
  11   1  12        2.69      -10.84     10.74 o 
  12   1  12        6.23        4.24     10.87 o 
  13   1  12        0.42       -5.37     16.39 o 
 -15   2  12        2.41        8.84     22.71 o 
 -14   2  12        0.44        4.68      9.82 o 
 -13   2  12       60.70       68.13     12.79 o 
 -12   2  12        0.36        2.45      6.60 o 
 -11   2  12       72.88       67.20     17.79 o 
 -10   2  12      152.13      160.23     24.97 o 
  -9   2  12       23.70       17.45      5.60 o 
  -8   2  12       70.73       88.09     23.27 o 
  -7   2  12       24.92       21.33      5.30 o 
  -6   2  12       43.80       55.75      7.01 o 
  -5   2  12       64.73       72.03      7.77 o 
  -4   2  12        3.95        0.73      3.34 o 
  -3   2  12      982.80     1023.72     70.91 o 
  -2   2  12      970.35      986.16     68.50 o 
  -1   2  12        0.56       -2.29      2.74 o 
   0   2  12       42.10       58.33      5.76 o 
   1   2  12       92.64       95.53     10.34 o 
   2   2  12      565.54      582.57     46.83 o 
   3   2  12      347.54      340.96     27.92 o 
   4   2  12       94.38       76.24      9.69 o 
   5   2  12      208.98      237.77     25.61 o 
   6   2  12      169.51      184.26     21.55 o 
   7   2  12        0.00        0.29      6.85 o 
   8   2  12      129.39      133.87     34.30 o 
   9   2  12       10.63       -3.07     12.65 o 
  10   2  12        0.19       -7.53      9.34 o 
  11   2  12       16.56        9.18     11.55 o 
  12   2  12       14.00        6.63     12.63 o 
 -14   3  12       17.76       33.20     15.15 o 
 -13   3  12        0.15        2.73     11.35 o 
 -12   3  12       23.86       20.23     12.06 o 
 -11   3  12        2.60       -1.90      8.09 o 
 -10   3  12       24.29       18.22      8.50 o 
  -9   3  12        2.10        6.92      6.80 o 
  -8   3  12       31.64       40.92      8.26 o 
  -7   3  12       78.92       60.10      9.41 o 
  -6   3  12        0.23        5.42      6.36 o 
  -5   3  12        0.67        0.71      4.82 o 
  -4   3  12        1.23        5.70      4.95 o 
  -3   3  12      116.84       98.91     12.20 o 
  -2   3  12        0.54        1.03      4.49 o 
  -1   3  12      168.17      143.00     17.48 o 
   0   3  12       93.73      109.55     14.51 o 
   1   3  12      286.99      294.88     30.65 o 
   2   3  12      322.56      334.22     36.57 o 
   3   3  12      539.33      487.84     40.92 o 
   4   3  12        0.00        0.27      4.88 o 
   5   3  12       51.98       42.43     14.10 o 
   6   3  12        0.25       -5.02      6.94 o 
   7   3  12       44.00       28.21     11.01 o 
   8   3  12      126.06      145.69     38.53 o 
   9   3  12       54.22       81.68     27.76 o 
  10   3  12        6.93        3.38     11.37 o 
 -12   4  12        3.60        6.31     14.29 o 
 -11   4  12        6.80       22.42     13.96 o 
 -10   4  12       11.58       20.55     12.80 o 
  -9   4  12       24.46        5.95     11.09 o 
  -8   4  12        5.19       19.00     10.27 o 
  -7   4  12       10.38       25.32     20.24 o 
  -6   4  12       19.13        6.85      6.75 o 
  -5   4  12       26.65       33.25      8.37 o 
  -4   4  12       23.76       28.68      7.85 o 
  -3   4  12        2.64        5.77      6.83 o 
  -2   4  12        0.01        5.99      7.13 o 
  -1   4  12      171.80      195.16     23.07 o 
   0   4  12      224.13      216.47     25.03 o 
   1   4  12      199.74      231.71     26.67 o 
   2   4  12      160.13      170.08     25.55 o 
   3   4  12       12.53        9.31      8.07 o 
   4   4  12        1.14        6.18      8.18 o 
   5   4  12        6.23       22.03     16.24 o 
   6   4  12        0.19        9.10     24.10 o 
   7   4  12        9.16        4.08     16.66 o 
   8   4  12      141.48      150.41     21.42 o 
  -8   5  12        4.32       -8.60     19.78 o 
  -7   5  12       32.73       48.01     14.14 o 
  -6   5  12        1.76        1.70     10.41 o 
  -5   5  12       14.40       12.23     12.58 o 
  -4   5  12       15.62       -2.53      8.52 o 
  -3   5  12        8.69        9.71      8.75 o 
  -2   5  12        3.13        5.84     11.62 o 
  -1   5  12       17.50       33.04     13.41 o 
   0   5  12        3.98        3.38      8.81 o 
   1   5  12       21.90       20.20     15.14 o 
   2   5  12        3.68       -5.47      8.73 o 
   3   5  12        6.84        9.91      9.65 o 
   4   5  12        0.18        2.62      8.90 o 
 -16   1  13       38.72       -6.81     18.84 o 
 -15   1  13        0.45      -11.16     10.46 o 
 -14   1  13       19.76       28.10      9.27 o 
 -13   1  13       62.22       86.17     13.16 o 
 -12   1  13      114.11      114.47     17.83 o 
 -11   1  13        8.26        4.77      5.16 o 
 -10   1  13        2.68        3.76      3.88 o 
  -9   1  13      174.37      158.51     13.30 o 
  -8   1  13       86.50       88.39     10.07 o 
  -7   1  13        6.15        5.63      3.11 o 
  -6   1  13      235.93      258.07     19.79 o 
  -5   1  13      600.00      604.74     42.55 o 
  -4   1  13       39.03       36.81      4.92 o 
  -3   1  13      303.45      309.61     22.74 o 
  -2   1  13      889.41      850.17     54.16 o 
  -1   1  13        6.56        7.13      2.53 o 
   0   1  13        0.74        0.72      2.30 o 
   1   1  13      483.16      503.12     32.55 o 
   2   1  13       13.44       13.72      3.55 o 
   3   1  13       90.42       91.38      9.97 o 
   4   1  13       58.37       56.27      7.47 o 
   5   1  13        5.00        2.64      6.04 o 
   6   1  13       46.75       43.87      8.64 o 
   7   1  13      260.90      287.63     52.86 o 
   8   1  13        6.38       -2.36      6.11 o 
   9   1  13        3.27        7.41      9.43 o 
  10   1  13       19.30       46.74     15.93 o 
  11   1  13       16.44       33.21     12.45 o 
  12   1  13       13.62       -6.89     10.65 o 
 -15   2  13        1.98       13.80     22.76 o 
 -14   2  13       10.27       -3.39     11.26 o 
 -13   2  13       16.06        1.40      7.31 o 
 -12   2  13       42.62       49.15     11.92 o 
 -11   2  13      101.91       98.28     12.04 o 
 -10   2  13       54.84       42.33      8.23 o 
  -9   2  13       51.58       59.32      8.76 o 
  -8   2  13        2.70       -0.87      4.67 o 
  -7   2  13        4.65        4.14      4.20 o 
  -6   2  13        0.04       -3.21      3.42 o 
  -5   2  13      177.87      199.25     16.01 o 
  -4   2  13       98.11      123.07     10.89 o 
  -3   2  13      447.15      418.15     29.95 o 
  -2   2  13        6.46        4.89      3.29 o 
  -1   2  13        0.02        3.10      3.23 o 
   0   2  13       19.10       13.44      4.09 o 
   1   2  13       21.40       22.51      5.34 o 
   2   2  13      277.49      289.00     44.36 o 
   3   2  13      227.93      284.88     24.51 o 
   4   2  13        1.06        0.48      4.72 o 
   5   2  13      343.93      396.79     33.15 o 
   6   2  13      228.37      220.07     20.69 o 
   7   2  13       26.71       16.50      8.14 o 
   8   2  13       34.13       28.60     14.44 o 
   9   2  13        6.29       21.79     11.90 o 
  10   2  13       13.12       14.27     11.81 o 
  11   2  13        9.92        2.03     11.82 o 
 -14   3  13        0.02        0.72     13.30 o 
 -13   3  13        1.47        9.79     12.31 o 
 -12   3  13       40.58       43.74     11.82 o 
 -11   3  13        0.34       -3.11      7.64 o 
 -10   3  13       12.60       21.47     11.13 o 
  -9   3  13        0.28        7.34      8.75 o 
  -8   3  13        0.43        6.22      6.99 o 
  -7   3  13      106.58      131.44     16.26 o 
  -6   3  13      120.64      150.24     20.18 o 
  -5   3  13      167.26      174.39     17.29 o 
  -4   3  13       16.23        9.25      5.31 o 
  -3   3  13       13.12        4.99      5.05 o 
  -2   3  13      266.01      270.61     32.92 o 
  -1   3  13      228.31      297.68     52.51 o 
   0   3  13        1.20        0.17      6.87 o 
   1   3  13      839.05      845.72     78.15 o 
   2   3  13       64.82       59.69     10.96 o 
   3   3  13      113.95      109.34     15.64 o 
   4   3  13      119.53      129.93     14.33 o 
   5   3  13       46.69       38.68      9.78 o 
   6   3  13      356.52      356.14     42.41 o 
   7   3  13       23.29       25.33      9.55 o 
   8   3  13        0.04        8.91      9.01 o 
   9   3  13        5.01       -3.30     10.26 o 
  10   3  13        1.05      -20.58     16.18 o 
 -11   4  13       10.08       24.71     19.76 o 
 -10   4  13        5.36       -3.26      8.96 o 
  -9   4  13        1.02        4.70     11.64 o 
  -8   4  13       10.35        8.55      9.35 o 
  -7   4  13       99.30       94.42     12.90 o 
  -6   4  13        4.13        3.22      6.32 o 
  -5   4  13       10.06       15.67      7.39 o 
  -4   4  13        7.02       16.41      8.66 o 
  -3   4  13       59.80       44.93     16.45 o 
  -2   4  13        3.62       -4.67      6.82 o 
  -1   4  13       31.88       29.85      9.19 o 
   0   4  13      124.33      145.14     32.63 o 
   1   4  13      245.28      252.57     28.19 o 
   2   4  13      149.55      139.85     24.06 o 
   3   4  13        0.20       -3.63      6.95 o 
   4   4  13       41.80       47.14     11.10 o 
   5   4  13       13.52       13.42      7.84 o 
   6   4  13      227.79      232.54     27.92 o 
   7   4  13        0.00       11.40     12.21 o 
   8   4  13       31.95       44.94     12.00 o 
  -7   5  13       10.31       26.48     12.11 o 
  -6   5  13        0.06        3.21     12.22 o 
  -5   5  13        6.46       26.34     21.65 o 
  -4   5  13       24.25       29.10     11.04 o 
  -3   5  13      130.00      139.61     19.89 o 
  -2   5  13       47.49       49.63     12.42 o 
  -1   5  13        0.82       15.46     10.13 o 
   0   5  13        0.35        1.09      9.27 o 
   1   5  13       26.96       23.61     11.10 o 
   2   5  13        5.50       -2.86      9.41 o 
   3   5  13        3.13        5.56      9.41 o 
 -16   0  14        1.03       17.21     19.02 o 
 -15   0  14        0.32      -11.02      9.59 o 
 -14   0  14       23.26       31.42     11.78 o 
 -13   0  14        0.18       15.96     10.29 o 
 -12   0  14       61.84       94.50     18.32 o 
 -11   0  14       80.48       87.88     15.67 o 
 -10   0  14       85.65       84.25     16.04 o 
  -9   0  14       16.68       12.31      7.26 o 
  -8   0  14        0.98       -0.09      6.30 o 
  -7   0  14       36.04       33.80      9.45 o 
  -6   0  14      315.70      287.46     33.93 o 
  -5   0  14        1.38        0.87      3.34 o 
  -4   0  14      142.24      144.74     15.07 o 
  -3   0  14       34.65       25.36      8.48 o 
  -2   0  14      178.09      178.95     17.89 o 
  -1   0  14      490.85      499.11     45.79 o 
   0   0  14       54.65       59.38      7.75 o 
   1   0  14       52.76       66.60      9.51 o 
   2   0  14        1.90        3.41      3.55 o 
   3   0  14        3.65        8.81      4.02 o 
   4   0  14       10.42        5.84      7.85 o 
   5   0  14        6.85       -6.00      4.88 o 
   6   0  14       19.49       18.18     12.84 o 
   7   0  14       70.66      127.89     29.05 o 
   8   0  14        2.38       -1.69     11.24 o 
   9   0  14       71.87       89.06     25.12 o 
  10   0  14        2.20       -1.71     12.59 o 
  11   0  14        5.44        8.95     15.77 o 
  12   0  14        4.58       17.26     15.79 o 
 -16   1  14        0.09        1.86     12.19 o 
 -15   1  14        0.51       -2.51     11.12 o 
 -14   1  14       97.43      112.59     16.57 o 
 -13   1  14       45.23       37.39      8.51 o 
 -12   1  14        4.13        7.05      6.64 o 
 -11   1  14        0.03        8.03      5.26 o 
 -10   1  14       26.23       31.00      7.38 o 
  -9   1  14        4.62        3.99      3.53 o 
  -8   1  14       36.26       41.71      6.64 o 
  -7   1  14       58.58       69.04      7.59 o 
  -6   1  14        0.92       -0.68      2.96 o 
  -5   1  14       39.97       27.52      6.77 o 
  -4   1  14      147.30      183.35     14.17 o 
  -3   1  14        8.13       12.49      3.42 o 
  -2   1  14       90.29       90.75     11.56 o 
  -1   1  14      155.77      163.32     11.68 o 
   0   1  14       46.24       51.69      5.21 o 
   1   1  14     1058.43     1046.57     65.88 o 
   2   1  14        3.23        2.42      3.18 o 
   3   1  14       31.99       28.93      6.64 o 
   4   1  14       55.23       51.37     13.10 o 
   5   1  14        5.32        3.40      4.68 o 
   6   1  14       99.59       93.47     13.76 o 
   7   1  14        1.38       -2.63      5.48 o 
   8   1  14        1.04        5.01      8.07 o 
   9   1  14       88.64       95.77     18.67 o 
  10   1  14       55.95       36.84     19.54 o 
  11   1  14        1.32        1.98     12.65 o 
  12   1  14        0.07        2.21     19.82 o 
 -15   2  14        3.02        2.67     19.49 o 
 -14   2  14        9.45        3.83     12.03 o 
 -13   2  14        1.63       18.06      8.31 o 
 -12   2  14        0.18        3.24      5.98 o 
 -11   2  14        3.43        3.68      5.75 o 
 -10   2  14        0.04       -1.25      4.41 o 
  -9   2  14       17.77       18.95      6.77 o 
  -8   2  14        0.02        0.48      4.31 o 
  -7   2  14       54.81       53.81      8.42 o 
  -6   2  14        6.80        7.56      4.17 o 
  -5   2  14        9.28        6.63      3.77 o 
  -4   2  14      229.83      217.56     17.73 o 
  -3   2  14       13.83        7.79      3.88 o 
  -2   2  14       23.44       21.65      4.55 o 
  -1   2  14        3.75        4.71      3.31 o 
   0   2  14       25.30       29.28      5.89 o 
   1   2  14      232.74      234.61     33.52 o 
   2   2  14       30.63       24.50      6.16 o 
   3   2  14       32.11       19.38      6.19 o 
   4   2  14      324.54      352.30     30.18 o 
   5   2  14      440.18      493.27     47.58 o 
   6   2  14       17.81        8.96      6.00 o 
   7   2  14        2.36        1.56      5.83 o 
   8   2  14       18.27       19.67     13.21 o 
   9   2  14        3.33       -4.39     10.70 o 
  10   2  14       22.41       23.53     14.58 o 
  11   2  14        6.84      -16.27     11.75 o 
 -14   3  14        0.70       10.16     12.26 o 
 -13   3  14       24.28       12.57     12.88 o 
 -12   3  14        0.00       28.89     10.41 o 
 -11   3  14       24.98       29.03     10.16 o 
 -10   3  14       11.73        4.24      8.54 o 
  -9   3  14        2.71       -0.68     10.24 o 
  -8   3  14        6.36        5.00      5.65 o 
  -7   3  14       39.00       35.88      7.96 o 
  -6   3  14      111.30      128.95     14.15 o 
  -5   3  14       79.16      122.62     19.90 o 
  -4   3  14       47.93       48.49     12.59 o 
  -3   3  14      128.79      118.76     13.15 o 
  -2   3  14       45.90       34.47      8.48 o 
  -1   3  14       77.58       75.11     11.96 o 
   0   3  14      558.68      547.82     64.34 o 
   1   3  14        6.29       13.05      7.12 o 
   2   3  14        0.82        6.40      7.99 o 
   3   3  14      137.34      125.14     24.23 o 
   4   3  14      174.08      176.54     21.81 o 
   5   3  14      133.62      143.76     16.02 o 
   6   3  14       57.68       57.95     10.41 o 
   7   3  14       18.25       13.99      8.24 o 
   8   3  14       20.31       17.23     11.59 o 
   9   3  14        0.58       -3.33     32.20 o 
 -11   4  14        1.55        8.07     12.44 o 
 -10   4  14       43.96       56.56     14.43 o 
  -9   4  14        0.16       -8.67     11.03 o 
  -8   4  14        1.14        6.03     12.25 o 
  -7   4  14        3.49        6.09      7.51 o 
  -6   4  14        1.84        6.53      6.86 o 
  -5   4  14       22.88       28.52      9.59 o 
  -4   4  14        5.37        0.88      6.86 o 
  -3   4  14       14.25        5.93      7.73 o 
  -2   4  14        9.49       24.85      9.32 o 
  -1   4  14      131.11      142.45     19.00 o 
   0   4  14      100.90       77.08     13.49 o 
   1   4  14        0.24        1.19      7.66 o 
   2   4  14        1.81        8.21      8.03 o 
   3   4  14        3.08       -0.95      8.21 o 
   4   4  14       15.04       48.15     11.60 o 
   5   4  14        3.33       13.52     11.71 o 
   6   4  14       19.30        9.98      9.47 o 
   7   4  14       23.56       34.19     11.31 o 
  -7   5  14        1.72       19.71     11.79 o 
  -6   5  14        4.96       21.58     14.50 o 
  -5   5  14        3.90       11.61     13.76 o 
  -4   5  14       70.50       76.46     14.86 o 
  -3   5  14        0.29        2.96      9.24 o 
  -2   5  14       44.60       28.65     10.59 o 
  -1   5  14       40.43       31.85     11.68 o 
   0   5  14        5.61       -8.86      8.99 o 
   1   5  14        8.55        9.28      9.88 o 
   2   5  14        0.02        2.16      9.85 o 
 -16   1  15        0.89       -7.36     13.85 o 
 -15   1  15        1.02      -11.35      7.89 o 
 -14   1  15       19.90       29.00      9.86 o 
 -13   1  15       38.29       29.23      7.83 o 
 -12   1  15        4.26        6.46      5.94 o 
 -11   1  15        0.44       -1.30      4.87 o 
 -10   1  15        0.01       -3.54      4.25 o 
  -9   1  15        0.25       -3.75      3.84 o 
  -8   1  15       19.42       10.14      4.52 o 
  -7   1  15        3.18        4.34      3.49 o 
  -6   1  15      293.29      320.68     29.04 o 
  -5   1  15       43.46       45.69      5.87 o 
  -4   1  15       89.35      101.15     10.53 o 
  -3   1  15      172.29      181.07     14.37 o 
  -2   1  15      214.91      211.81     16.37 o 
  -1   1  15        9.14        6.46      2.91 o 
   0   1  15        1.26       15.23      3.32 o 
   1   1  15       16.84       13.58      3.70 o 
   2   1  15      172.45      186.73     14.23 o 
   3   1  15      611.65      642.46     50.91 o 
   4   1  15       69.34       60.85      8.05 o 
   5   1  15        4.81        7.30      8.56 o 
   6   1  15        0.48        1.95      5.84 o 
   7   1  15      134.81      147.76     34.31 o 
   8   1  15       52.69       47.42     13.17 o 
   9   1  15      123.00      163.68     25.75 o 
  10   1  15        3.73       14.03     17.18 o 
  11   1  15        6.57       23.77     15.13 o 
 -15   2  15        0.11        6.83     21.55 o 
 -14   2  15       18.07       13.46     12.12 o 
 -13   2  15        2.80       14.46     11.16 o 
 -12   2  15       10.14        1.96      5.84 o 
 -11   2  15        1.98        6.81      5.74 o 
 -10   2  15       12.75       12.38      5.24 o 
  -9   2  15       10.72       -3.78      6.22 o 
  -8   2  15       17.60       23.50      5.95 o 
  -7   2  15       24.99       19.13      5.68 o 
  -6   2  15      187.70      159.79     13.81 o 
  -5   2  15        7.68       11.90      5.57 o 
  -4   2  15        1.13        3.27      3.68 o 
  -3   2  15       92.39      107.43     11.00 o 
  -2   2  15      108.89      114.49     10.69 o 
  -1   2  15        0.99       -1.81      4.26 o 
   0   2  15      152.47      145.72     16.90 o 
   1   2  15       33.59       37.33     10.52 o 
   2   2  15        6.96        7.02      5.36 o 
   3   2  15      683.45      670.64     54.31 o 
   4   2  15       42.86       30.58      8.05 o 
   5   2  15       31.78       42.43      8.42 o 
   6   2  15        1.01        2.57      5.66 o 
   7   2  15       52.73       57.91     11.08 o 
   8   2  15       18.51       13.17      8.56 o 
   9   2  15        8.77       22.21     10.00 o 
  10   2  15        0.51      -10.31     10.23 o 
 -13   3  15        4.83        0.84     10.77 o 
 -12   3  15       16.81       19.69     10.58 o 
 -11   3  15        4.85       11.15      8.62 o 
 -10   3  15        8.12        5.26      7.57 o 
  -9   3  15        1.20        2.46      7.03 o 
  -8   3  15       42.98       40.54      8.52 o 
  -7   3  15       35.20       21.39     10.97 o 
  -6   3  15      322.62      316.60     28.54 o 
  -5   3  15       11.91       12.17      6.51 o 
  -4   3  15        1.59        2.76      5.55 o 
  -3   3  15        0.06       -1.95      4.82 o 
  -2   3  15      248.01      293.65     30.37 o 
  -1   3  15        8.84        9.97      6.98 o 
   0   3  15       98.75      101.13     18.98 o 
   1   3  15       13.58        7.09      7.13 o 
   2   3  15      167.53      146.61     18.81 o 
   3   3  15      295.64      261.58     31.77 o 
   4   3  15      177.16      199.87     24.66 o 
   5   3  15       82.02       95.90     28.42 o 
   6   3  15       13.46       10.82      6.98 o 
   7   3  15       22.58       26.78     10.48 o 
   8   3  15        0.26       -2.30      7.41 o 
   9   3  15       19.80        3.54     18.33 o 
 -11   4  15        0.10        5.49     10.70 o 
 -10   4  15       63.73       27.10     32.80 o 
  -9   4  15       15.08       21.23     13.64 o 
  -8   4  15        0.33       -1.91      9.54 o 
  -7   4  15       32.78       25.33     11.13 o 
  -6   4  15        9.25       -2.89      6.54 o 
  -5   4  15        1.69       13.05      7.14 o 
  -4   4  15       97.34       98.10     15.02 o 
  -3   4  15       43.28       20.76     11.61 o 
  -2   4  15      270.14      304.95     33.06 o 
  -1   4  15      230.38      265.11     29.09 o 
   0   4  15        0.81        6.72      7.69 o 
   1   4  15      136.73      134.96     18.98 o 
   2   4  15       45.82       47.16     13.53 o 
   3   4  15       36.71        7.02      8.62 o 
   4   4  15        7.67        2.87      8.51 o 
   5   4  15       19.49       32.75     11.18 o 
   6   4  15        0.04        2.93      8.05 o 
  -6   5  15       20.55       14.11     14.61 o 
  -5   5  15        5.63       29.88     14.76 o 
  -4   5  15        0.20      -14.05     12.02 o 
  -3   5  15        6.02        8.36     10.19 o 
  -2   5  15      146.73      161.08     25.94 o 
  -1   5  15        2.56       -0.92      9.29 o 
   0   5  15        7.44       -4.28      9.84 o 
   1   5  15        0.00       -7.85      8.13 o 
 -16   0  16       42.92       13.15     12.19 o 
 -15   0  16        2.86        2.48     13.15 o 
 -14   0  16        1.96       17.31     10.77 o 
 -13   0  16       12.67        6.58     11.70 o 
 -12   0  16       24.79       19.71     22.81 o 
 -11   0  16       20.93       20.27      8.85 o 
 -10   0  16        6.06       18.17      8.06 o 
  -9   0  16        3.38        0.60      5.75 o 
  -8   0  16       21.66       19.89      8.10 o 
  -7   0  16        9.09       23.89     19.43 o 
  -6   0  16       52.74       59.71     13.21 o 
  -5   0  16        0.76       -0.91      4.16 o 
  -4   0  16      405.96      363.68     42.04 o 
  -3   0  16        4.66        3.59      3.92 o 
  -2   0  16     2273.99     2132.28    189.96 o 
  -1   0  16      245.43      247.60     28.63 o 
   0   0  16        0.05        5.22      4.27 o 
   1   0  16       30.00       30.82      6.41 o 
   2   0  16       23.26       22.16      5.62 o 
   3   0  16        8.60        5.18      5.72 o 
   4   0  16       61.29       58.70     16.03 o 
   5   0  16        4.68        2.11      9.62 o 
   6   0  16      600.07      613.43    101.69 o 
   7   0  16      217.66      300.28     55.97 o 
   8   0  16        9.18        4.55     12.88 o 
   9   0  16        7.01        2.91     13.32 o 
  10   0  16        5.30       16.23     15.51 o 
  11   0  16        7.09       31.49     18.41 o 
 -15   1  16        0.84       -5.15      8.85 o 
 -14   1  16        0.34       -3.16      6.45 o 
 -13   1  16        2.55        2.53      6.43 o 
 -12   1  16        6.83        4.57      5.99 o 
 -11   1  16        0.50       -0.71      4.96 o 
 -10   1  16        5.76       11.18      5.56 o 
  -9   1  16        0.33       -0.91      4.14 o 
  -8   1  16       16.82       19.79      5.48 o 
  -7   1  16        5.18        6.38      4.13 o 
  -6   1  16       45.51       44.78      6.98 o 
  -5   1  16        0.85       -0.06      4.21 o 
  -4   1  16      131.24      142.78     11.90 o 
  -3   1  16       97.66       97.71      9.08 o 
  -2   1  16      138.55      138.25     11.85 o 
  -1   1  16       20.01       25.31      5.37 o 
   0   1  16        8.80        9.31      3.45 o 
   1   1  16      144.72      172.78     13.95 o 
   2   1  16      398.33      376.80     31.08 o 
   3   1  16       71.93       61.93      8.53 o 
   4   1  16      166.49      225.04     20.43 o 
   5   1  16       85.34      101.43     13.58 o 
   6   1  16        3.05        1.46      6.16 o 
   7   1  16       55.94       49.54     13.23 o 
   8   1  16       20.45       29.11     12.01 o 
   9   1  16       12.70       11.35     10.42 o 
  10   1  16        2.51       -4.27     10.85 o 
  11   1  16        5.49       -0.19     13.58 o 
 -14   2  16       14.61       16.08     19.70 o 
 -13   2  16        3.17       19.46      9.11 o 
 -12   2  16        5.94        1.27      7.34 o 
 -11   2  16        0.50        5.52      5.07 o 
 -10   2  16        2.14        0.15      9.33 o 
  -9   2  16       18.49       11.37      6.07 o 
  -8   2  16       15.89       13.88      5.22 o 
  -7   2  16       63.78       54.75      8.68 o 
  -6   2  16      125.45       98.51     10.12 o 
  -5   2  16        1.43       -5.69      3.73 o 
  -4   2  16        0.11       -6.55      3.44 o 
  -3   2  16        8.55        2.92      4.00 o 
  -2   2  16       29.71       22.70      5.77 o 
  -1   2  16        2.32       -3.38      4.32 o 
   0   2  16       20.99       22.84      7.27 o 
   1   2  16      428.62      448.67     43.92 o 
   2   2  16      733.52      809.78     74.58 o 
   3   2  16       31.16       16.43      6.49 o 
   4   2  16       41.51       58.20      9.27 o 
   5   2  16        0.48       -2.77      5.56 o 
   6   2  16        0.19       -5.62      6.17 o 
   7   2  16        0.71        0.84      7.59 o 
   8   2  16        2.73        3.52      7.69 o 
   9   2  16        4.57       -0.60      7.96 o 
  10   2  16       43.74       55.13     29.31 o 
 -13   3  16        0.09       -3.06      9.15 o 
 -12   3  16        0.00       -3.92      9.70 o 
 -11   3  16       18.80       15.70     10.45 o 
 -10   3  16        0.05        6.43      7.89 o 
  -9   3  16       21.28       10.59      9.49 o 
  -8   3  16       20.59       11.00      6.89 o 
  -7   3  16       20.88       18.37      6.78 o 
  -6   3  16       48.24       44.66      8.76 o 
  -5   3  16       29.43       25.28      7.19 o 
  -4   3  16        1.69        4.97      5.74 o 
  -3   3  16       96.92      111.07     15.69 o 
  -2   3  16       50.58       41.05      9.56 o 
  -1   3  16       99.82      112.09     15.70 o 
   0   3  16        6.42        2.98      7.10 o 
   1   3  16       40.20       42.70     10.48 o 
   2   3  16       16.59       19.95      8.73 o 
   3   3  16        0.09       11.76      7.96 o 
   4   3  16        0.09       -0.32     11.72 o 
   5   3  16        7.13        7.96     12.00 o 
   6   3  16       35.99       50.38     12.03 o 
   7   3  16       45.36       71.19     17.72 o 
   8   3  16        6.33        0.91     14.25 o 
 -10   4  16        4.51       -0.48     12.37 o 
  -9   4  16       13.44        5.11     10.46 o 
  -8   4  16        4.52       10.85      7.88 o 
  -7   4  16        3.97       14.31      7.90 o 
  -6   4  16       24.93       25.75      8.55 o 
  -5   4  16        4.99       25.39      9.70 o 
  -4   4  16       26.77       21.79      9.38 o 
  -3   4  16      147.49      180.96     28.23 o 
  -2   4  16       49.21       40.89     26.29 o 
  -1   4  16        1.62       -9.06      7.60 o 
   0   4  16      193.51      145.71     19.60 o 
   1   4  16       47.80       93.89     16.23 o 
   2   4  16       15.49       12.59      8.96 o 
   3   4  16        5.63       10.68      8.77 o 
   4   4  16        0.46        2.15      8.20 o 
   5   4  16       13.63        2.19      8.34 o 
   6   4  16        7.11        3.49     15.46 o 
  -4   5  16       20.90       25.34     13.93 o 
  -3   5  16       22.64       12.47      9.97 o 
  -2   5  16       13.18       -1.38      9.32 o 
  -1   5  16        0.01       -3.27      8.66 o 
 -15   1  17        1.74       -2.23      7.40 o 
 -14   1  17        0.43       -5.72      6.90 o 
 -13   1  17        2.63       10.28      7.05 o 
 -12   1  17        2.03        1.67      5.66 o 
 -11   1  17       55.93       67.13      9.96 o 
 -10   1  17       59.72       59.23     10.49 o 
  -9   1  17        0.06       -0.19      4.55 o 
  -8   1  17       28.10       35.18      7.18 o 
  -7   1  17       76.28       94.26     15.43 o 
  -6   1  17      342.52      305.63     22.30 o 
  -5   1  17       16.33       13.32      4.19 o 
  -4   1  17       23.79       13.92      4.20 o 
  -3   1  17       56.83       70.66     11.06 o 
  -2   1  17        5.54        4.58      3.40 o 
  -1   1  17        1.29        1.94      3.95 o 
   0   1  17     1412.92     1460.36    111.65 o 
   1   1  17        9.34       17.60      4.63 o 
   2   1  17       16.65       18.17      5.89 o 
   3   1  17        5.59        3.88      4.80 o 
   4   1  17      454.72      451.36     42.00 o 
   5   1  17       15.09       10.97      6.65 o 
   6   1  17      132.61      142.71     17.56 o 
   7   1  17        0.09        5.28      9.27 o 
   8   1  17       22.38       49.26     13.92 o 
   9   1  17        0.03       10.09     10.77 o 
  10   1  17        0.38       12.99     11.77 o 
 -14   2  17        4.93       12.75     11.68 o 
 -13   2  17        3.78       18.21      8.95 o 
 -12   2  17        0.27      -10.84      8.49 o 
 -11   2  17        7.98        9.52      6.88 o 
 -10   2  17        0.44       -2.33      5.61 o 
  -9   2  17       14.70       10.09      5.34 o 
  -8   2  17        0.79        4.20      4.72 o 
  -7   2  17      253.34      264.36     20.87 o 
  -6   2  17       42.39       39.28      6.74 o 
  -5   2  17        2.16        1.77      4.18 o 
  -4   2  17       39.16       55.18     10.72 o 
  -3   2  17       65.04       69.46      8.25 o 
  -2   2  17       10.27        6.08      8.00 o 
  -1   2  17      285.67      330.04     33.37 o 
   0   2  17      324.47      322.94     32.85 o 
   1   2  17       68.92       94.71     17.29 o 
   2   2  17      489.32      336.13     34.07 o 
   3   2  17      153.91      190.91     22.08 o 
   4   2  17      114.39      123.97     14.38 o 
   5   2  17       12.75       18.01      7.04 o 
   6   2  17        1.38        2.24      7.33 o 
   7   2  17       23.93       15.99     17.97 o 
   8   2  17        3.00        3.95      7.90 o 
   9   2  17        2.83        9.09     11.60 o 
 -13   3  17        8.79       17.71     11.23 o 
 -12   3  17        6.51        5.63      9.31 o 
 -11   3  17       24.58       18.34      8.11 o 
 -10   3  17        3.99       12.84      8.82 o 
  -9   3  17       38.75       34.41      8.87 o 
  -8   3  17       36.62       62.42     13.50 o 
  -7   3  17        1.30        1.99      7.62 o 
  -6   3  17        2.53        0.55      5.99 o 
  -5   3  17       70.32       75.57     11.03 o 
  -4   3  17      165.89      170.41     39.60 o 
  -3   3  17       28.25       11.65      7.38 o 
  -2   3  17        5.23        4.03      8.53 o 
  -1   3  17       37.16       31.13     12.39 o 
   0   3  17      205.08      224.71     25.51 o 
   1   3  17        4.84        4.24      7.47 o 
   2   3  17       24.01       12.97      8.93 o 
   3   3  17        7.76        8.02      8.37 o 
   4   3  17       76.91       47.24     13.10 o 
   5   3  17        9.97        9.49      8.94 o 
   6   3  17       27.35       29.96     10.22 o 
   7   3  17        7.87        4.61      9.23 o 
   8   3  17        0.01      -10.61      9.56 o 
 -10   4  17       10.65       25.01     16.86 o 
  -9   4  17       58.51       49.25     14.13 o 
  -8   4  17        0.53        8.95      9.09 o 
  -7   4  17       33.31       30.05      9.35 o 
  -6   4  17        4.38      -12.82      7.80 o 
  -5   4  17       75.84       87.79     15.09 o 
  -4   4  17      154.08      144.71     20.02 o 
  -3   4  17       61.88       64.72     12.95 o 
  -2   4  17       19.47        0.64     10.86 o 
  -1   4  17        9.12       -2.84      8.23 o 
   0   4  17       19.30        5.25      8.70 o 
   1   4  17       18.62       17.60      9.67 o 
   2   4  17        1.28        9.86      9.27 o 
   3   4  17        7.00       13.85      9.42 o 
   4   4  17       12.05       12.71     10.29 o 
   5   4  17        1.27       14.35     10.64 o 
 -15   0  18       13.48       20.39     25.40 o 
 -14   0  18        1.38        7.69     10.62 o 
 -13   0  18        9.77       12.83     12.75 o 
 -12   0  18        4.06       -0.16      8.07 o 
 -11   0  18        8.80       -2.85      7.45 o 
 -10   0  18       18.43       11.31      8.19 o 
  -9   0  18       18.17        9.67      7.01 o 
  -8   0  18        0.68        9.55      7.01 o 
  -7   0  18        0.25        3.17      6.02 o 
  -6   0  18      241.59      263.06     53.68 o 
  -5   0  18      867.66      912.14     99.79 o 
  -4   0  18      318.07      319.52     46.85 o 
  -3   0  18      149.95      159.75     21.33 o 
  -2   0  18       66.67       80.30     14.71 o 
  -1   0  18     1253.21     1193.22    107.38 o 
   0   0  18        0.01       -1.30      5.25 o 
   1   0  18      195.58      168.20     20.39 o 
   2   0  18      442.72      393.96     49.70 o 
   3   0  18       64.18       59.00     14.06 o 
   4   0  18      154.33      161.67     33.62 o 
   5   0  18      251.88      251.41     48.27 o 
   6   0  18       62.76       84.90     25.09 o 
   7   0  18       17.11       25.81     16.00 o 
   8   0  18        6.07      -12.52     10.75 o 
   9   0  18        4.67        2.87     15.32 o 
  10   0  18        1.19       14.21     16.04 o 
 -15   1  18        0.05       -1.97      7.45 o 
 -14   1  18        0.29        2.69      7.28 o 
 -13   1  18        7.49       10.93      7.12 o 
 -12   1  18        2.22       -1.84      6.00 o 
 -11   1  18        0.32        0.19      5.63 o 
 -10   1  18        1.42       -1.78      4.98 o 
  -9   1  18      112.77      123.88     13.70 o 
  -8   1  18       11.66        5.43      5.22 o 
  -7   1  18       68.42       87.38     15.17 o 
  -6   1  18       17.00       12.84      6.07 o 
  -5   1  18      246.60      235.71     24.55 o 
  -4   1  18       37.27       26.33      5.20 o 
  -3   1  18       23.35       21.15      4.72 o 
  -2   1  18      335.82      322.27     24.30 o 
  -1   1  18     1111.07     1129.61     77.87 o 
   0   1  18      487.06      473.94     37.64 o 
   1   1  18        3.46       -0.63      5.37 o 
   2   1  18       13.29       29.46      6.61 o 
   3   1  18      103.87       84.25     10.66 o 
   4   1  18       20.01       17.23      7.11 o 
   5   1  18       30.07       33.12      8.34 o 
   6   1  18        1.77       -8.39      8.11 o 
   7   1  18       11.42       12.53     10.29 o 
   8   1  18        0.04       -0.68     14.68 o 
   9   1  18        7.95       18.34     22.21 o 
 -14   2  18        8.28       14.82     16.71 o 
 -13   2  18       11.77        9.44      9.59 o 
 -12   2  18        0.01        7.91      6.87 o 
 -11   2  18        0.25       -9.62      5.81 o 
 -10   2  18       66.88       57.98     12.61 o 
  -9   2  18        2.10        2.11      5.76 o 
  -8   2  18        0.01        0.45      5.64 o 
  -7   2  18       86.40       95.71     11.88 o 
  -6   2  18       21.11       23.24      8.35 o 
  -5   2  18       40.38       27.18      5.83 o 
  -4   2  18        3.61        1.26      4.24 o 
  -3   2  18        2.83        5.98      4.42 o 
  -2   2  18      188.76      186.79     17.73 o 
  -1   2  18      102.14      107.45     14.74 o 
   0   2  18        6.84        6.87      6.15 o 
   1   2  18       22.00       32.30      8.32 o 
   2   2  18       16.00       32.17      9.30 o 
   3   2  18        0.39      -10.34      5.96 o 
   4   2  18       42.63       39.62     21.62 o 
   5   2  18       10.77       -4.15     13.05 o 
   6   2  18        0.26       -8.18      7.19 o 
   7   2  18        0.03        0.17      7.88 o 
   8   2  18       14.74       27.50      9.94 o 
 -12   3  18        0.77       12.99     50.88 o 
 -11   3  18        1.28        9.04      8.01 o 
 -10   3  18       36.30       32.77     10.17 o 
  -9   3  18       40.93       45.14     10.19 o 
  -8   3  18        9.51        7.42      6.75 o 
  -7   3  18        1.23       -3.28      6.08 o 
  -6   3  18       46.76       50.39      8.31 o 
  -5   3  18       18.11        5.04      5.61 o 
  -4   3  18       81.19       63.11      9.73 o 
  -3   3  18       54.04       43.35      9.98 o 
  -2   3  18       32.10       33.44      9.55 o 
  -1   3  18       30.80       16.78      8.55 o 
   0   3  18       39.40       45.34     10.77 o 
   1   3  18        2.86       -2.88      7.23 o 
   2   3  18       12.93       21.67      9.05 o 
   3   3  18       15.17        8.27      8.87 o 
   4   3  18       14.84       14.79      9.27 o 
   5   3  18       66.80       65.23     23.35 o 
   6   3  18       28.96       34.89     11.31 o 
   7   3  18       17.90       18.45     12.39 o 
  -9   4  18        4.54       -4.03     10.62 o 
  -8   4  18       16.86       17.38      9.01 o 
  -7   4  18        4.22        9.48      7.96 o 
  -6   4  18       30.19       34.54     11.12 o 
  -5   4  18        9.71       11.07      9.01 o 
  -4   4  18       59.58       78.55     17.62 o 
  -3   4  18        2.84        2.66      8.43 o 
  -2   4  18        2.24       10.12      8.96 o 
  -1   4  18        0.13       -3.18      8.40 o 
   0   4  18        4.46        5.06     13.63 o 
   1   4  18        8.25       -3.08      8.43 o 
   2   4  18        4.65        3.74      8.55 o 
   3   4  18       12.76        7.59     15.14 o 
   4   4  18       11.79       33.63     11.93 o 
 -14   1  19        1.69        0.25      8.75 o 
 -13   1  19        3.44       -1.17      6.89 o 
 -12   1  19        3.59       11.36      9.10 o 
 -11   1  19        0.18       -1.71      5.32 o 
 -10   1  19       30.30       30.35      7.29 o 
  -9   1  19       14.35       11.89      7.13 o 
  -8   1  19       21.46       19.51      5.85 o 
  -7   1  19        0.22       -3.75      4.48 o 
  -6   1  19      148.45      151.58     20.35 o 
  -5   1  19       72.97       78.64     11.71 o 
  -4   1  19      133.06      169.17     14.30 o 
  -3   1  19      910.34      884.91     70.44 o 
  -2   1  19      113.53      118.92     11.02 o 
  -1   1  19      483.76      509.01     40.61 o 
   0   1  19      494.45      519.55     41.65 o 
   1   1  19        3.29        3.06      8.15 o 
   2   1  19        1.64       -1.30      5.79 o 
   3   1  19      221.38      177.07     20.03 o 
   4   1  19        1.74        1.09      6.01 o 
   5   1  19        7.67       15.76     10.13 o 
   6   1  19       43.18       41.51     13.06 o 
   7   1  19       13.40       10.37     10.56 o 
   8   1  19        3.44        5.85     10.20 o 
   9   1  19        5.18       10.39     10.88 o 
 -13   2  19        0.14       -4.73      8.54 o 
 -12   2  19        3.99       -4.96      6.52 o 
 -11   2  19       15.45        9.70      6.79 o 
 -10   2  19      132.25      120.54     22.87 o 
  -9   2  19       85.40       66.32     16.79 o 
  -8   2  19        0.36        7.05      5.40 o 
  -7   2  19      133.77      135.21     19.77 o 
  -6   2  19        1.84        6.62      4.95 o 
  -5   2  19        1.38        0.69      4.51 o 
  -4   2  19       57.18       65.83      8.73 o 
  -3   2  19      185.92      164.16     16.39 o 
  -2   2  19       16.58       14.81      5.81 o 
  -1   2  19      115.51      119.91     15.92 o 
   0   2  19       13.33       11.35      7.22 o 
   1   2  19      327.62      343.42     52.64 o 
   2   2  19       14.50       12.87      7.27 o 
   3   2  19        3.57        6.18      7.39 o 
   4   2  19        3.15        6.56      7.87 o 
   5   2  19        2.87       18.49     11.10 o 
   6   2  19        0.54        2.30      9.79 o 
   7   2  19        7.02       10.33      9.11 o 
   8   2  19        0.56       -7.37     10.20 o 
 -12   3  19        1.48       -5.37     12.21 o 
 -11   3  19        9.37       13.58      9.03 o 
 -10   3  19       12.82       38.58     11.30 o 
  -9   3  19       30.53       31.48      9.59 o 
  -8   3  19        0.31       -1.77      7.13 o 
  -7   3  19       66.19       86.05     10.82 o 
  -6   3  19        8.83        0.99      5.64 o 
  -5   3  19       35.75       42.69     11.01 o 
  -4   3  19       20.15        7.17      7.18 o 
  -3   3  19        1.71        3.21     10.05 o 
  -2   3  19       12.78        1.80      7.15 o 
  -1   3  19       16.22       20.52      8.65 o 
   0   3  19        0.01       -3.17      6.87 o 
   1   3  19        0.02        3.16      7.46 o 
   2   3  19        0.73        6.84      8.64 o 
   3   3  19        0.44        1.67      8.49 o 
   4   3  19       13.63       17.90     10.26 o 
   5   3  19        1.81       19.89     10.99 o 
   6   3  19       25.51       35.74     11.96 o 
  -8   4  19       21.05       19.79      9.94 o 
  -7   4  19        4.18       -4.10     10.23 o 
  -6   4  19       53.20       59.21     19.88 o 
  -5   4  19        5.77        0.03      9.17 o 
  -4   4  19        2.27       -6.06      8.06 o 
  -3   4  19       22.52       11.47     12.42 o 
  -2   4  19        3.34        6.25      8.73 o 
  -1   4  19        3.17        4.73      9.61 o 
   0   4  19        2.66       -4.10      8.95 o 
   1   4  19        0.10        1.94      9.03 o 
   2   4  19        2.95       12.68      9.67 o 
   3   4  19       10.03       -1.31     15.77 o 
 -14   0  20        6.94       21.26     12.43 o 
 -13   0  20        0.02       19.53     11.83 o 
 -12   0  20      150.54      196.29     28.43 o 
 -11   0  20       40.41       60.47     14.31 o 
 -10   0  20        5.60        5.86      7.92 o 
  -9   0  20       52.02       49.30     17.00 o 
  -8   0  20       18.91        6.90     23.26 o 
  -7   0  20       46.15       54.57     23.69 o 
  -6   0  20      159.78      202.26     26.74 o 
  -5   0  20      284.92      385.30     44.83 o 
  -4   0  20     3379.12     3526.25    373.92 o 
  -3   0  20     1266.16     1364.68    149.29 o 
  -2   0  20       37.63       36.65      9.84 o 
  -1   0  20       10.09       20.19      8.09 o 
   0   0  20       89.71       96.60     15.33 o 
   1   0  20       82.27       72.38     12.99 o 
   2   0  20      379.28      343.10     40.96 o 
   3   0  20        7.97       -2.03     11.97 o 
   4   0  20      136.28      123.21     28.90 o 
   5   0  20       23.30        6.09     13.67 o 
   6   0  20      122.70      121.03     29.40 o 
   7   0  20       14.55       13.31     15.16 o 
   8   0  20       18.35       27.56     18.25 o 
 -14   1  20        0.09       -5.61      9.66 o 
 -13   1  20        4.22        6.73      7.22 o 
 -12   1  20       19.43       14.94      7.14 o 
 -11   1  20        2.44        3.11      6.44 o 
 -10   1  20        0.14        1.20      5.41 o 
  -9   1  20       39.68       44.23      8.42 o 
  -8   1  20      267.15      241.34     22.10 o 
  -7   1  20      106.45      114.13     14.77 o 
  -6   1  20       47.83       51.69      8.28 o 
  -5   1  20      295.81      299.04     25.52 o 
  -4   1  20        0.18        6.32      4.80 o 
  -3   1  20       66.99       80.90      8.88 o 
  -2   1  20        0.37        4.81      4.41 o 
  -1   1  20       68.26       66.01      8.99 o 
   0   1  20       27.27       16.84      8.70 o 
   1   1  20       38.13       20.03      7.42 o 
   2   1  20       24.17       39.60     12.30 o 
   3   1  20       24.95       49.10     35.99 o 
   4   1  20        8.28        9.31      7.04 o 
   5   1  20        0.53       -2.49      8.74 o 
   6   1  20        0.76        8.96     10.64 o 
   7   1  20        8.40       19.29     11.70 o 
   8   1  20        1.78       23.36     12.80 o 
 -13   2  20        0.19       17.98      8.55 o 
 -12   2  20        0.01        0.46      6.90 o 
 -11   2  20        0.30        2.97      7.12 o 
 -10   2  20       96.89      130.45     14.90 o 
  -9   2  20       40.13       35.20     10.91 o 
  -8   2  20        1.09       -1.17      5.56 o 
  -7   2  20        3.90       -0.84      4.86 o 
  -6   2  20       16.69       13.77      5.46 o 
  -5   2  20        6.93       14.34      9.39 o 
  -4   2  20       39.72       29.68      6.49 o 
  -3   2  20        0.43        3.73      7.74 o 
  -2   2  20       15.39        5.56     11.13 o 
  -1   2  20       19.67        7.42      7.14 o 
   0   2  20       34.29        5.91      7.17 o 
   1   2  20        6.67        9.50      7.49 o 
   2   2  20       57.67       57.71     27.77 o 
   3   2  20       39.80       52.19     11.26 o 
   4   2  20        9.61        2.91     10.71 o 
   5   2  20       22.69       23.90     11.21 o 
   6   2  20        1.98       -1.91     10.12 o 
   7   2  20       15.27       29.47     13.24 o 
 -11   3  20        2.11        5.65      9.90 o 
 -10   3  20       19.33       20.03     10.19 o 
  -9   3  20        2.78        2.26      7.40 o 
  -8   3  20        2.28       -5.32      6.86 o 
  -7   3  20        1.02        6.02      6.34 o 
  -6   3  20        4.23        5.47      5.90 o 
  -5   3  20        2.60       -7.08      6.67 o 
  -4   3  20        0.49        3.67      7.94 o 
  -3   3  20       17.27       -1.07      8.00 o 
  -2   3  20       36.29       43.93     10.87 o 
  -1   3  20        9.01        9.41      7.97 o 
   0   3  20        0.13        9.35      8.24 o 
   1   3  20       25.12       39.95     14.21 o 
   2   3  20        5.98       10.24      8.59 o 
   3   3  20        0.78        8.59      8.22 o 
   4   3  20        9.41        3.47      8.46 o 
   5   3  20       45.63       71.54     20.82 o 
  -7   4  20        9.58       12.54     10.05 o 
  -6   4  20       12.23       25.62     15.83 o 
  -5   4  20        9.75        1.48     13.47 o 
  -4   4  20        0.01        4.49      9.22 o 
  -3   4  20       10.42        2.61     10.83 o 
  -2   4  20        9.89       18.93     10.79 o 
  -1   4  20        8.67       18.48     10.01 o 
   0   4  20        7.04       11.79      9.50 o 
   1   4  20        5.78        8.75      9.89 o 
 -13   1  21       13.32       13.32      7.93 o 
 -12   1  21        0.03       -0.78      6.68 o 
 -11   1  21        1.28       -0.31      6.07 o 
 -10   1  21        4.21        1.14      5.60 o 
  -9   1  21       53.08       57.23      9.44 o 
  -8   1  21      106.52      113.39     13.03 o 
  -7   1  21       25.08       15.57      6.00 o 
  -6   1  21      763.06      932.31    102.28 o 
  -5   1  21       42.77       32.17      9.34 o 
  -4   1  21       40.92       51.03     10.18 o 
  -3   1  21       35.14       43.02      7.40 o 
  -2   1  21        7.19       10.36      5.41 o 
  -1   1  21        0.03       -2.91      4.87 o 
   0   1  21      166.39      157.72     33.77 o 
   1   1  21       38.87       31.31      7.77 o 
   2   1  21      103.84      140.70     21.56 o 
   3   1  21        7.31       20.97      9.45 o 
   4   1  21       10.03       -6.02      7.99 o 
   5   1  21        3.68        4.22     10.85 o 
   6   1  21        1.84       25.36     12.32 o 
   7   1  21       18.93       17.98     12.27 o 
 -12   2  21       11.38       11.74      8.33 o 
 -11   2  21        9.80       10.60      8.74 o 
 -10   2  21       42.33       32.46      8.78 o 
  -9   2  21       37.18       44.08      9.19 o 
  -8   2  21      149.76      155.79     16.96 o 
  -7   2  21       60.77       53.35      9.55 o 
  -6   2  21       36.23       36.32      7.23 o 
  -5   2  21        9.70        6.39      5.48 o 
  -4   2  21        1.01        7.73      5.79 o 
  -3   2  21       36.47       64.19     16.91 o 
  -2   2  21        3.79        1.47      6.83 o 
  -1   2  21       19.88        8.69      6.96 o 
   0   2  21       82.13       66.93     12.23 o 
   1   2  21        3.57       -1.11     10.50 o 
   2   2  21       41.39       33.29      9.92 o 
   3   2  21        0.97        1.69      7.73 o 
   4   2  21        2.99        7.58     10.81 o 
   5   2  21        0.20        3.66     10.49 o 
   6   2  21        3.08        5.31     11.20 o 
 -10   3  21        0.84       -3.08      8.97 o 
  -9   3  21        6.54        7.00      8.16 o 
  -8   3  21        2.01        8.92      7.02 o 
  -7   3  21        0.90        5.21      6.56 o 
  -6   3  21        7.92        1.22      6.88 o 
  -5   3  21        2.75        1.28      7.74 o 
  -4   3  21       49.74       57.16     11.86 o 
  -3   3  21        4.58        4.93      8.05 o 
  -2   3  21       21.40        9.44      8.40 o 
  -1   3  21        9.56        6.13      7.96 o 
   0   3  21        0.72       -3.76      9.16 o 
   1   3  21        0.23        9.87      8.77 o 
   2   3  21       29.23       36.69     11.39 o 
   3   3  21        0.34        6.32     13.83 o 
   4   3  21       23.65       32.10     11.77 o 
  -5   4  21        7.83       -3.98     10.38 o 
  -4   4  21        1.04       -1.65      8.85 o 
  -3   4  21        0.03        6.93      9.94 o 
  -2   4  21        0.05        8.93      9.85 o 
  -1   4  21        0.22        3.81      9.76 o 
 -13   0  22        1.20       10.61     10.90 o 
 -12   0  22        1.13        2.35     10.07 o 
 -11   0  22       28.16       20.79     14.79 o 
 -10   0  22        2.92        5.52      8.72 o 
  -9   0  22        1.31        2.79      7.51 o 
  -8   0  22      638.39      697.56    106.75 o 
  -7   0  22      232.43      236.20     30.95 o 
  -6   0  22      223.83      194.94     26.49 o 
  -5   0  22       71.19       70.59     17.79 o 
  -4   0  22        7.42        3.52      6.50 o 
  -3   0  22        6.20       16.45      8.16 o 
  -2   0  22       48.31       46.04     22.61 o 
  -1   0  22        3.36        6.21      9.49 o 
   0   0  22        2.85       -3.82      8.09 o 
   1   0  22       21.44       54.34     16.24 o 
   2   0  22       27.27       60.02     21.11 o 
   3   0  22        0.10       -8.43     13.32 o 
   4   0  22       38.02       53.09     19.70 o 
   5   0  22       13.95       35.20     18.36 o 
   6   0  22        0.01       18.30     15.78 o 
   7   0  22        1.83       25.63     17.42 o 
 -13   1  22        0.00        2.21      7.19 o 
 -12   1  22       26.90       26.54      8.63 o 
 -11   1  22       60.78       52.85     15.64 o 
 -10   1  22       87.17      107.70     13.46 o 
  -9   1  22       10.49       19.37      7.20 o 
  -8   1  22        0.16       -7.25      8.29 o 
  -7   1  22      164.69      176.75     17.73 o 
  -6   1  22       54.10       52.92      8.51 o 
  -5   1  22       23.45       24.04      8.56 o 
  -4   1  22        1.75       -0.37      4.86 o 
  -3   1  22       57.07       70.36     10.97 o 
  -2   1  22       33.41       34.91      8.06 o 
  -1   1  22       13.73       11.47      5.73 o 
   0   1  22       48.70       53.78     10.80 o 
   1   1  22        4.09       19.28      9.32 o 
   2   1  22        3.32        1.30      8.18 o 
   3   1  22       23.86       25.03     10.19 o 
   4   1  22        2.25       14.92     16.34 o 
   5   1  22       10.54       16.62     16.77 o 
   6   1  22        4.37       22.29     17.98 o 
 -12   2  22        1.36      -12.10      7.18 o 
 -11   2  22       21.71       15.86      8.39 o 
 -10   2  22       15.22       11.63      7.60 o 
  -9   2  22        8.85       15.11      7.16 o 
  -8   2  22        3.73       -2.37      6.70 o 
  -7   2  22       11.55       19.06      7.10 o 
  -6   2  22        0.52       -0.36      5.73 o 
  -5   2  22        2.89        9.50      6.66 o 
  -4   2  22       70.58       95.95     12.23 o 
  -3   2  22        9.52       -0.33      7.14 o 
  -2   2  22      131.43      107.29     15.72 o 
  -1   2  22       13.69        0.85      7.31 o 
   0   2  22       11.91       10.19      7.32 o 
   1   2  22        0.01        3.18      7.53 o 
   2   2  22       16.51       26.18      9.52 o 
   3   2  22        0.76       -1.08     12.11 o 
   4   2  22        1.07        4.97     10.43 o 
   5   2  22       10.99       13.74     10.45 o 
  -9   3  22        0.63        6.64      9.32 o 
  -8   3  22       24.50       31.01      9.13 o 
  -7   3  22        1.50        1.91      7.00 o 
  -6   3  22        5.62        2.44      7.13 o 
  -5   3  22       21.08       14.04      9.15 o 
  -4   3  22       47.51       69.16     16.43 o 
  -3   3  22       24.97       14.66      9.17 o 
  -2   3  22        3.89       -2.99      7.31 o 
  -1   3  22        7.01       13.00      8.83 o 
   0   3  22        2.98       -3.43      7.96 o 
   1   3  22        1.44        2.54      8.88 o 
   2   3  22       49.32       74.42     14.18 o 
   3   3  22        0.60        6.00      9.66 o 
 -12   1  23        0.23       -1.08      7.57 o 
 -11   1  23        0.80        3.93      7.20 o 
 -10   1  23       90.62      111.55     13.75 o 
  -9   1  23       21.85       32.57      8.24 o 
  -8   1  23        2.20        0.28      5.65 o 
  -7   1  23       95.12       79.04     10.85 o 
  -6   1  23       20.05       12.73      6.62 o 
  -5   1  23        0.14        2.83      5.01 o 
  -4   1  23       21.70       16.23      7.06 o 
  -3   1  23        0.22       11.76      6.58 o 
  -2   1  23       19.75        8.17      6.35 o 
  -1   1  23        5.58       16.39     11.45 o 
   0   1  23       11.98       15.47      7.88 o 
   1   1  23        3.02        9.16      8.51 o 
   2   1  23        2.55        8.73      9.16 o 
   3   1  23        0.45       19.71     10.53 o 
   4   1  23        0.95       33.56     19.58 o 
   5   1  23        0.23        8.13     17.35 o 
 -11   2  23       56.67       48.16     10.65 o 
 -10   2  23        5.85       12.41      8.10 o 
  -9   2  23       58.37       49.46     10.09 o 
  -8   2  23        1.31       -3.91      6.11 o 
  -7   2  23        0.08        1.23      6.61 o 
  -6   2  23        3.09        9.30      6.70 o 
  -5   2  23        0.11        7.88      6.88 o 
  -4   2  23        0.06        4.12      6.15 o 
  -3   2  23       14.23       21.94      8.95 o 
  -2   2  23       11.43       12.47      8.10 o 
  -1   2  23       14.15        6.72      8.28 o 
   0   2  23        8.07        3.04     12.38 o 
   1   2  23        0.34        6.73      9.43 o 
   2   2  23        4.80        8.38     13.06 o 
   3   2  23       21.97       33.68     13.31 o 
   4   2  23        0.77       16.35     12.41 o 
  -8   3  23        0.87        1.48      7.73 o 
  -7   3  23       14.30       28.27      9.31 o 
  -6   3  23        6.26       10.26      9.25 o 
  -5   3  23        0.74       -0.30      9.79 o 
  -4   3  23        0.16        9.42      9.23 o 
  -3   3  23       12.94        7.55      8.55 o 
  -2   3  23       21.59       10.91     10.96 o 
  -1   3  23       46.22       19.53     10.12 o 
   0   3  23        0.53       15.44      9.66 o 
   1   3  23        5.18       12.41     11.40 o 
 -12   0  24        8.27        6.41     11.59 o 
 -11   0  24       23.11       27.49     11.92 o 
 -10   0  24       12.60       16.87      9.87 o 
  -9   0  24       49.67       34.20     11.74 o 
  -8   0  24       40.15       25.08     12.12 o 
  -7   0  24       63.71       77.39     23.27 o 
  -6   0  24       36.46       47.06     12.32 o 
  -5   0  24        0.00       -2.76      7.30 o 
  -4   0  24       15.76       20.80      8.96 o 
  -3   0  24      218.40      248.21     32.22 o 
  -2   0  24       43.09       71.99     19.51 o 
  -1   0  24        0.24        7.97     10.81 o 
   0   0  24        1.73       11.63     11.05 o 
   5   0  24        1.60       20.40     18.83 o 
 -11   1  24       13.87        3.50      7.24 o 
 -10   1  24       20.06       11.52      7.12 o 
  -9   1  24       10.87       12.54      7.12 o 
  -8   1  24       14.74        5.90      6.26 o 
  -7   1  24       13.91       25.64      9.13 o 
  -6   1  24        5.27       -2.61      5.74 o 
  -5   1  24        7.30        4.75      6.21 o 
  -4   1  24        6.87       10.70      6.78 o 
  -3   1  24        1.11        3.62      6.54 o 
  -2   1  24       12.21       23.81     12.07 o 
  -1   1  24        0.12        8.92      8.56 o 
   0   1  24        1.25        3.20     10.38 o 
   1   1  24        0.68       14.30     10.30 o 
   2   1  24        0.33        0.63      9.15 o 
   3   1  24        0.13        5.11      9.48 o 
   4   1  24        0.03       26.26     19.14 o 
 -10   2  24       31.68       43.86     10.43 o 
  -9   2  24       55.39       64.71     11.04 o 
  -8   2  24        8.64        1.14      6.79 o 
  -7   2  24       28.18       38.61      9.13 o 
  -6   2  24        0.14       -2.17      7.21 o 
  -5   2  24       30.36       33.72     10.63 o 
  -4   2  24       39.22       35.17     11.91 o 
  -3   2  24       13.70       21.84      9.33 o 
  -2   2  24       11.91        1.60      7.25 o 
  -1   2  24        0.29       -8.37      7.42 o 
   0   2  24        8.68       14.26      8.98 o 
   1   2  24        3.96        2.97      8.70 o 
   2   2  24       24.83       28.44     17.53 o 
   3   2  24       14.14       22.41     12.10 o 
  -6   3  24        0.23        9.78     10.39 o 
  -5   3  24        6.01       -3.96      8.43 o 
  -4   3  24        1.27       -2.93      8.40 o 
  -3   3  24        0.47       -2.33      8.54 o 
  -2   3  24        2.53        0.50     11.29 o 
  -1   3  24        1.78       -8.24      9.27 o 
 -10   1  25       16.03       10.26      7.83 o 
  -9   1  25       12.76       21.47      7.83 o 
  -8   1  25        0.19        4.48      6.58 o 
  -7   1  25        0.02        2.86      6.40 o 
  -6   1  25       24.07       20.93      7.22 o 
  -5   1  25        0.56        3.01      6.05 o 
  -4   1  25       12.98       11.42      7.08 o 
  -3   1  25        8.51        3.19      6.75 o 
  -2   1  25        8.33        4.49      9.27 o 
  -1   1  25        2.89        9.54      8.97 o 
   0   1  25        8.52        3.24     11.63 o 
   1   1  25       16.37       22.19     14.06 o 
   2   1  25        2.29       -0.90     11.62 o 
   3   1  25       32.81       46.19     22.57 o 
  -9   2  25        0.83        8.10      9.94 o 
  -8   2  25        4.83       -1.44      7.24 o 
  -7   2  25        0.36        6.29      7.17 o 
  -6   2  25        0.49       -4.58      7.33 o 
  -5   2  25        8.47       13.23      9.68 o 
  -4   2  25        9.64        2.12     29.81 o 
  -3   2  25        2.64       -2.05      9.03 o 
  -2   2  25       17.48       30.52     17.22 o 
  -1   2  25        8.84       12.45      9.52 o 
   0   2  25        3.22        2.29      8.52 o 
   1   2  25        5.19       21.83     12.71 o 
 -10   0  26       54.82       52.20     14.61 o 
  -9   0  26        3.66        6.67      9.90 o 
  -8   0  26       85.96       47.68     13.91 o 
  -7   0  26       41.68       73.10     16.54 o 
  -6   0  26        2.79        7.14     14.58 o 
  -5   0  26       14.23       13.37      9.33 o 
  -4   0  26        0.30       12.87      9.50 o 
  -3   0  26        3.55       25.04     14.31 o 
  -2   0  26       16.53        7.99     12.68 o 
  -1   0  26       58.08       73.23     21.82 o 
  -9   1  26        0.51        9.12      7.22 o 
  -8   1  26        4.01       -1.45      6.57 o 
  -7   1  26        0.01       -5.06      6.28 o 
  -6   1  26       84.40       75.69     11.28 o 
  -5   1  26        4.60       13.33      7.97 o 
  -4   1  26        1.89       -1.16      6.98 o 
  -3   1  26        1.42       -7.80      6.43 o 
  -2   1  26        3.87       -3.38     10.04 o 
  -1   1  26        0.31       -4.26     11.77 o 
   0   1  26        1.98       -0.92     11.57 o 
   1   1  26       17.53       24.48     14.72 o 
  -7   2  26        5.75        4.56      8.38 o 
  -6   2  26       17.30       30.03     17.21 o 
  -5   2  26        0.50       14.38     10.41 o 
  -4   2  26        0.05       15.78     10.62 o 
  -3   2  26        0.92        2.19      9.58 o 
  -2   2  26       21.82       16.19     11.06 o 
  -1   2  26       34.47       45.43     18.49 o 
  -8   1  27       10.60        6.21      7.74 o 
  -7   1  27        2.01        4.74      7.09 o 
  -6   1  27        7.00        9.28      8.25 o 
  -5   1  27       22.21       12.67      8.40 o 
  -4   1  27        8.21        4.77      7.65 o 
  -3   1  27        0.72        7.71      9.83 o 
  -2   1  27       25.04       23.05     15.74 o 
  -1   1  27        0.43       -0.21     13.06 o 
   0   1  27       28.93       13.64     13.87 o 
  -6   0  28        0.54       10.49     11.60 o 
  -5   0  28        0.16       -4.42      9.69 o 
  -4   0  28       32.50       17.68     15.66 o 
  -3   0  28        1.93       20.36     15.16 o 
  -2   0  28       21.42       15.21     14.76 o 
                                                 
